# Supplementary material for: Experimental evolution supports signatures of sexual selection in genomic divergence
Source: Evol Lett. 2021 Mar 22;5(3):214–29. doi: 10.1002/evl3.220 (PMC8190450; doi:10.1002/evl3.220)
Supplement: Supplementary file 2 — Supplementary Material [file EVL3-5-214-s002.xls]

## Sheet: Table Captions
Table Name	Caption
Genes 10kb top SNPs	The closest genes within 10kb of a top SNP. Annotation symbols and gene names obtained from FlyBase (http://flybase.org/)
Genes 1Mb top SNPs	The closest genes within 1Mb of a top SNP. Annotation symbols and gene names obtained from FlyBase (http://flybase.org/)
Genes 10kb top 100 SNPs	The closest genes within 10kb of the top 100 SNPs.
Genes Chr3 Peak Region	All genes that occur within the large region of highly differentiated SNPs on chromosome 3. Genes are reported regardless of their distance from a top SNP. Annotation symbols and gene names obtained from FlyBase (http://flybase.org/)
GOwinda Results 1Mb	Results from GOwinda GO term enrichment analysis where a “genic SNP” is defined as a SNP with 1Mb up- or down-stream of a gene. All results are given regardless of p-values or corrected p-values. Genes found within each GO term category are only given for categories that achieve a p-value < 0.05
GOwinda Results 10kb	Results from GOwinda GO term enrichment analysis where a “genic SNP” is defined as a SNP with 10kb up- or down-stream of a gene. All results are given regardless of p-values or corrected p-values. Genes found within each GO term category are only given for categories that achieve a p-value < 0.05
DroPhEA Results 10kb	Results from DroPhEA Phenotype Enrichment Analysis for genes within 10kb of a top SNP.
DroPhEA Results 1Mb	Results from DroPhEA Phenotype Enrichment Analysis for genes within 1Mb of a top SNP.
lncRNAs 10kb top SNPs	All lncRNA loci with 10kb of a top SNP. Final column gives the distance of the SNP from the lncRNA locus. A negative value signifies distance upstream while a positive value signifies downstream distance
lncRNAs 10kb top SNPs	All lncRNA loci with 1Mb of a top SNP. Final column gives the distance of the SNP from the lncRNA locus. A negative value signifies distance upstream while a positive value signifies downstream distance
TF binding motifs

## Sheet: Genes 10kb top SNPs
D. pseudoobscura ID	Annotation Symbol	Drosophila Orthologs
FBgn0023293	GA20901	Vha14-1
FBgn0070089	GA10030	RtGEF
FBgn0070232	GA10173	Kat60
FBgn0070236	GA10177	rtp
FBgn0070591	GA10534	CG1074
FBgn0070621	GA10564	CG10795
FBgn0070643	GA10586	robl22E
FBgn0070789	GA10733	GM130
FBgn0070800	GA10744	CG11073
FBgn0070852	GA10796	CG11149
FBgn0070853	GA10797	Vps37B
FBgn0070870	GA10814	CG11170
FBgn0070935	GA10879	CG11269
FBgn0070938	GA10882	CG11275
FBgn0071541	GA11490	Spt6
FBgn0071543	GA11492	CG12229
FBgn0071600	GA11549	ttm2
FBgn0071689	GA11639	ths
FBgn0071815	GA11766	CG12708, CG15646
FBgn0071822	GA11773	CG12723
FBgn0071975	GA11926	polyph
FBgn0071976	GA11927	Obp47a
FBgn0072005	GA11956	CG12985
FBgn0072013	-	-
FBgn0072155	GA12107	CG13192
FBgn0072221	GA12173	CG13287
FBgn0072519	GA12473	CG13707
FBgn0072520	GA12474	CG13708
FBgn0072536	GA12490	CG13728
FBgn0072539	GA12493	CG13733
FBgn0072642	-	-
FBgn0072740	GA12694	CG14007
FBgn0072742	GA12696	CG14011
FBgn0072808	GA12762	CG14105
FBgn0072834	GA12788	CG14147
FBgn0072837	GA12791	CG14153
FBgn0072962	GA12924	CBP
FBgn0073004	GA12966	CG14416
FBgn0073005	GA12967	CG14417
FBgn0073009	GA12971	CG14421
FBgn0073012	GA12974	CG14424
FBgn0073138	GA13100	SmydA-5
FBgn0073140	GA13102	CCHa2-R
FBgn0073184	GA13147	CG14650
FBgn0073227	GA13190	dpr4
FBgn0073235	GA13198	Ho
FBgn0073337	GA13300	CG1486
FBgn0073535	GA13499	botv
FBgn0073536	GA13500	CG15111
FBgn0073541	GA13505	CG15117
FBgn0073542	GA13506	CG15118
FBgn0073596	-	-
FBgn0073646	GA13610	UK114
FBgn0073661	GA13625	CG15283
FBgn0073739	GA13703	G6P
FBgn0073882	GA13850	Acp53C14b
FBgn0073883	GA13851	CG15617
FBgn0073913	GA13881	BBS9
FBgn0073917	GA13885	cv-2
FBgn0073930	GA13898	-
FBgn0073947	GA13915	CG15725
FBgn0074111	GA14080	unc-119
FBgn0074184	GA14155	brv2
FBgn0074185	GA14156	CG16798
FBgn0074251	GA14222	tty
FBgn0074293	GA14264	CG16995
FBgn0074370	GA14342	CG17141
FBgn0074435	GA14407	CG17237
FBgn0074456	GA14428	CG17270
FBgn0074498	GA14470	Lk6
FBgn0074505	GA14477	Taf12
FBgn0074542	GA14514	HP5
FBgn0074618	GA14590	GstD11
FBgn0074696	GA14669	-
FBgn0074722	GA14695	CG17841
FBgn0074776	-	-
FBgn0074870	GA14843	bif
FBgn0074885	GA14858	CG18258
FBgn0074889	GA14862	CG18265
FBgn0074914	GA14888	miple2
FBgn0074976	GA14950	CG18476
FBgn0075082	GA15057	Fur2
FBgn0075113	GA15088	CG18808
FBgn0075202	GA15177	CG1999
FBgn0075237	GA15213	CG2059
FBgn0075251	GA15227	Dok
FBgn0075330	GA15310	l(1)G0289
FBgn0075389	GA15370	Coq5
FBgn0075547	GA15530	VhaAC39-1
FBgn0075561	GA15544	CG2964
FBgn0075585	GA15568	fzr
FBgn0075652	GA15635	Zasp52
FBgn0075766	GA15749	CG30281
FBgn0075869	GA15853	CG3045
FBgn0076066	GA16050	rumi
FBgn0076117	-	-
FBgn0076185	GA16169	Duox
FBgn0076316	GA16300	CG31525
FBgn0076363	GA16348	sens-2
FBgn0076526	GA16511	Cul3
FBgn0076668	GA16653	CG32066
FBgn0076669	GA16654	simj
FBgn0076670	GA16655	Adi1
FBgn0076676	GA16661	-
FBgn0076720	GA16705	CG32137
FBgn0076747	GA16732	Coq4
FBgn0076748	GA16733	CG32176
FBgn0076757	GA16743	edin
FBgn0077264	GA17251	Gorab
FBgn0077276	GA17263	CG3308
FBgn0077291	GA17278	CG33098
FBgn0077375	GA17362	Rab1
FBgn0077397	GA17384	e
FBgn0077400	GA17387	CG3337
FBgn0077414	GA17401	CG3355
FBgn0077510	GA17499	eas
FBgn0077513	GA17502	CG3528
FBgn0077535	GA17524	CG3566
FBgn0077752	GA17742	frc
FBgn0077760	GA17751	Sec3
FBgn0078026	GA18017	kek3
FBgn0078062	GA18054	CG4239
FBgn0078103	GA18095	Bap60
FBgn0078123	GA18115	CG4332
FBgn0078318	GA18313	fz4
FBgn0078388	GA18386	Nepl14
FBgn0078389	GA18387	Nepl13
FBgn0078422	GA18420	vret
FBgn0078439	GA18437	Dcr-1
FBgn0078445	GA18443	Takl2
FBgn0078452	GA18450	CG4813
FBgn0078515	GA18513	Irp-1A
FBgn0078633	GA18633	CG5065
FBgn0078652	GA18652	CG5089
FBgn0078700	GA18700	CG5162
FBgn0078705	GA18705	CG34402
FBgn0078739	GA18739	Idgf6
FBgn0078773	GA18773	CG34189
FBgn0078794	GA18794	mei-S332
FBgn0078861	GA18861	Arp53D
FBgn0078871	GA18871	f
FBgn0078899	GA18899	MED16
FBgn0079138	GA19141	Fas3
FBgn0079190	GA19193	Oga
FBgn0079193	GA19196	Nelf-A
FBgn0079225	GA19228	Idi
FBgn0079324	GA19327	AP-2sigma
FBgn0079398	GA19401	CG6163
FBgn0079507	GA19511	U4-U6-60K
FBgn0079510	GA19514	CG43693
FBgn0079595	GA19599	Cad74A
FBgn0079605	GA19609	Mip
FBgn0079610	GA19614	CG6462
FBgn0079614	GA19618	Jon65Aiv
FBgn0079625	GA19629	ND-24L
FBgn0079628	GA19632	Hsp70Aa,Hsp70Bbb, Hsp70Ba, Hsp70Ab, Hsp70Bc, Hsp70Bb
FBgn0079635	GA19639	CG6497
FBgn0079640	GA19644	E(z)
FBgn0079720	GA19724	CG6613
FBgn0079787	GA19791	NtR
FBgn0079801	GA19805	Nos
FBgn0079820	GA19824	a
FBgn0079836	GA19840	CG6758
FBgn0079955	GA19959	CG6923
FBgn0079999	GA20003	CG45049
FBgn0080000	GA20004	CG6983
FBgn0080002	GA20006	CG6985
FBgn0080007	GA20011	HP1c
FBgn0080098	GA20102	CG7101
FBgn0080100	GA20104	Pvf1
FBgn0080119	GA20123	l(3)05822
FBgn0080121	GA20125	CG7131
FBgn0080197	GA20202	CG7236
FBgn0080253	GA20258	CG7322
FBgn0080257	GA20262	CG7326
FBgn0080263	GA20268	CG7332
FBgn0080279	GA20284	SdhBL
FBgn0080287	GA20292	Flacc
FBgn0080302	GA20307	CG7378
FBgn0080313	GA20318	Clk
FBgn0080320	GA20325	Hn
FBgn0080325	GA20330	CG7409
FBgn0080330	GA20335	Tab2
FBgn0080376	GA20381	LeuRS-m
FBgn0080395	GA20400	Dhc64C
FBgn0080397	GA20402	CG7509
FBgn0080442	GA20447	Oatp74D
FBgn0080448	GA20453	UQCR-Q
FBgn0080469	GA20474	QIL1
FBgn0080487	GA20492	CG7630
FBgn0080502	GA20508	tap
FBgn0080605	GA20611	mnb
FBgn0080620	GA20626	Ars2
FBgn0080621	GA20627	l(2)k09848
FBgn0080631	GA20637	CG7856
FBgn0080662	GA20668	CG7896
FBgn0080685	GA20691	Fad2
FBgn0080748	GA20758	CG8003
FBgn0080759	GA20769	hay
FBgn0080839	GA20849	Socs16D
FBgn0080860	GA20870	CG8177
FBgn0080886	GA20896	fus
FBgn0080888	GA20898	CG8207
FBgn0080915	GA20926	Poxn
FBgn0080918	GA20929	CG8249
FBgn0080919	GA20930	Alk
FBgn0080922	GA20933	tun
FBgn0080924	GA20935	Gpo1
FBgn0080956	GA20967	CG8299
FBgn0080959	GA20970	Cyp4aa1
FBgn0080960	GA20971	CG8303
FBgn0080967	GA20978	CG8314
FBgn0080968	GA20979	Pex11
FBgn0080973	GA20984	CG8320
FBgn0080975	GA20986	ATPCL
FBgn0081012	GA21023	CG8366
FBgn0081018	GA21029	dmt
FBgn0081156	GA21168	unc-104
FBgn0081205	GA21217	Acp53C14a
FBgn0081230	GA21242	CG8661
FBgn0081240	GA21252	l(2)k14505
FBgn0081241	GA21253	CG8675
FBgn0081242	GA21254	Hr39
FBgn0081343	GA21355	CG8833
FBgn0081388	GA21401	Sod2
FBgn0081394	GA21407	CG8915
FBgn0081446	GA21459	Sobp
FBgn0081597	GA21612	DCTN1-p150
FBgn0081778	GA21793	trbd
FBgn0081927	GA21942	brk
FBgn0081931	GA21946	CG9657
FBgn0081965	GA21980	Acox57D-p
FBgn0081966	GA21981	Acox57D-d
FBgn0082000	GA22015	Nep2
FBgn0082003	GA22018	tacc
FBgn0082031	GA22047	CG9804
FBgn0082032	GA22048	eIF3a
FBgn0082034	GA22050	srl
FBgn0082043	GA22059	CG9822
FBgn0082048	GA22064	EndoB
FBgn0082052	GA22068	eEFSec
FBgn0082143	GA22164	CG9981
FBgn0082145	GA22166	TH1
FBgn0082151	GA22172	CG9992
FBgn0082463	GA29433	-
FBgn0082471	GA29468	-
FBgn0243547	GA14069	Atg5
FBgn0243575	GA21214	Acp53Ea
FBgn0244149	GA22746	CG34417
FBgn0244150	GA22747	Smr
FBgn0244416	GA23014	CG32532
FBgn0244457	GA23055	CG32681
FBgn0244458	-	-
FBgn0244482	GA23080	CG12708, CG15646
FBgn0244574	GA23172	Dak1
FBgn0244782	GA23380	Usp39
FBgn0244787	-	-
FBgn0244816	GA23414	-
FBgn0244817	-	-
FBgn0244830	GA23428	CG32544
FBgn0244842	GA23440	-
FBgn0244854	GA23452	CG7692, CG9902
FBgn0244855	GA23453	CG7589
FBgn0244857	GA23455	CG42535
FBgn0244858	GA23456	CG14151
FBgn0244859	GA23457	CG43127
FBgn0244898	GA23497	CG32081
FBgn0244910	-	-
FBgn0244936	GA23535	Cyp318a1
FBgn0244941	GA23541	sno
FBgn0244944	GA23544	-
FBgn0244965	-	-
FBgn0244992	GA23592	-
FBgn0244998	-	-
FBgn0245020	GA23620	CG8260
FBgn0245118	GA23719	CG8300
FBgn0245126	GA23727	CG4511
FBgn0245138	GA23739	CG18155
FBgn0245148	GA23749	barr
FBgn0245154	-	-
FBgn0245158	GA23759	-
FBgn0245169	-	-
FBgn0245175	GA23776	-
FBgn0245178	GA23779	vers
FBgn0245179	GA23780	ssp
FBgn0245182	GA23783	CG34337
FBgn0245183	GA23784	klu
FBgn0245184	-	-
FBgn0245188	-	-
FBgn0245191	GA23792	-
FBgn0245215	GA23816	-
FBgn0245217	-	-
FBgn0245218	GA23819	PpY-55A
FBgn0245223	GA23824	-
FBgn0245227	GA23828	Rbfox1
FBgn0245231	GA23832	CG34238
FBgn0245232	GA23833	CG34001
FBgn0245233	GA23834	CG8009
FBgn0245234	GA23835	-
FBgn0245235	-	-
FBgn0245236	GA23837	CG33051
FBgn0245237	-	-
FBgn0245238	GA23839	blot
FBgn0245239	GA23840	-
FBgn0245240	GA23841	CG13727
FBgn0245241	GA23842	CG6479
FBgn0245255	GA23856	-
FBgn0245256	GA23857	-
FBgn0245262	-	-
FBgn0245264	GA23865	-
FBgn0245323	GA23924	-
FBgn0245358	GA23959	-
FBgn0245366	GA23967	CG12096
FBgn0245411	-	-
FBgn0245436	GA24037	-
FBgn0245461	GA24062	-
FBgn0245463	-	-
FBgn0245465	GA24066	CG30089
FBgn0245467	GA24068	CG30280
FBgn0245469	GA24070	-
FBgn0245470	GA24071	gom
FBgn0245476	GA24077	-
FBgn0245477	-	-
FBgn0245479	GA24080	Vkor
FBgn0245480	GA24081	resilin
FBgn0245481	GA24082	ppk6
FBgn0245483	GA24084	CG7849
FBgn0246368	GA24985	disco-r
FBgn0246515	GA25132	Acp53C14c
FBgn0246516	GA25133	-
FBgn0246517	-	-
FBgn0246518	GA25135	-
FBgn0246519	GA25136	CG30463
FBgn0246520	GA25137	CG8306
FBgn0246521	GA25138	-
FBgn0246522	GA25139	CG34206
FBgn0246523	GA25140	-
FBgn0246524	GA25141	Vrp1
FBgn0246525	GA25142	CG32756, CG12728
FBgn0246527	GA25144	-
FBgn0246531	GA25148	-
FBgn0246950	-	-
FBgn0246957	GA25580	-
FBgn0247147	GA25770	-
FBgn0247323	GA25946	-
FBgn0247324	GA25947	CG42658
FBgn0247325	GA25948	-
FBgn0247334	-	-
FBgn0247434	GA26057	ds
FBgn0247483	-	-
FBgn0247725	GA26351	Mms19
FBgn0247726	GA26352	-
FBgn0247979	GA26606	dpr8
FBgn0248112	GA26739	Fancd2
FBgn0248132	GA26759	DNAlig3
FBgn0248133	GA26760	Cyp9f2
FBgn0248134	GA26761	CG10096
FBgn0248403	GA27032	Unc-115a, Unc-115b
FBgn0248416	GA27045	Syp
FBgn0248417	GA27046	sav
FBgn0248423	GA27052	CG31139
FBgn0248425	GA27054	wge
FBgn0248532	GA27161	-
FBgn0248537	GA27167	-
FBgn0248609	GA27241	fliI
FBgn0248682	GA27314	CG14692
FBgn0248683	GA27315	-
FBgn0248686	GA27319	-
FBgn0248693	-	-
FBgn0248700	GA27333	-
FBgn0248773	-	-
FBgn0248774	-	-
FBgn0248775	GA27408	CG12163
FBgn0248838	-	-
FBgn0248876	GA27511	Coa7
FBgn0248881	-	-
FBgn0248886	GA27521	zyd
FBgn0248889	GA27524	CG12061
FBgn0249479	GA28116	-
FBgn0249531	GA28168	-
FBgn0249573	GA28210	CG42246
FBgn0249610	GA28247	-
FBgn0249613	GA28250	CG15034
FBgn0249614	GA28251	-
FBgn0249632	GA28269	-
FBgn0249663	GA28301	-
FBgn0249683	-	-
FBgn0249684	-	-
FBgn0249715	GA28354	-
FBgn0249717	-	-
FBgn0249733	-	-
FBgn0249734	-	-
FBgn0249735	GA28374	CG5151
FBgn0249738	GA28377	frac
FBgn0249747	GA28386	CG15034
FBgn0249791	GA28431	-
FBgn0249834	GA28474	CG3588
FBgn0249836	GA28476	CG32793
FBgn0249841	GA28481	CG3598
FBgn0249848	GA28488	CG14420
FBgn0249851	GA28491	-
FBgn0249855	GA28495	CG14422
FBgn0249930	GA28570	CG1677
FBgn0250157	GA28798	-
FBgn0250161	GA28802	-
FBgn0250189	GA28830	-
FBgn0250190	-	-
FBgn0250197	GA28838	-
FBgn0250198	GA28839	CG34011
FBgn0250199	GA28840	CG6700
FBgn0250273	GA28914	-
FBgn0250357	GA28999	DIP-theta
FBgn0250358	GA29000	Cyp6a16
FBgn0250360	GA29002	CG7251
FBgn0250398	GA29040	CG18109
FBgn0250410	-	-
FBgn0254657	GA29600	-
FBgn0262041	GA30089	hdc
FBgn0262049	GA30097	CG17271
FBgn0262052	GA30100	ETHR
FBgn0262138	GA30106	CG33293
FBgn0262496	GA30116	-
FBgn0263070	GA30168	-
FBgn0263302	GA30209	pum
FBgn0263310	-	-
FBgn0263806	GA30264	CG12970
FBgn0263807	GA30265	Strn-Mlck
FBgn0264239	GA30430	-

## Sheet: Genes 1Mb top SNPs
D. pseudoobscura ID	Annotation Symbol	Drosophila Orthologs	Name
FBgn0012689	GA25223	Adhr	Adh-related
FBgn0012694	GA14884	-	-
FBgn0012699	GA11047	Gld	-
FBgn0012704	GA20704	RpL32	-
FBgn0012707	GA17453	Pcp	-
FBgn0012714	GA18922	Tl	-
FBgn0012717	GA25439	Gart	-
FBgn0012733	GA18249	ninaE	-
FBgn0012735	GA15408	per	period
FBgn0013862	GA14956	run	-
FBgn0013863	GA17665	y	-
FBgn0014783	GA28347	-	exuperantia 2
FBgn0015151	GA20699	janA	-
FBgn0016313	GA11202	Sod1	-
FBgn0018547	GA22099	dpp	-
FBgn0022538	GA13798	RpII215	-
FBgn0022854	GA22111	Zw10	-
FBgn0023293	GA20901	Vha14-1	-
FBgn0023294	GA15281	Tpi	-
FBgn0023295	GA13411	Gad1	-
FBgn0023296	GA14598	Eno	-
FBgn0023297	GA22120	Cyp1	-
FBgn0046148	GA10357	amd	-
FBgn0061259	GA14025	Cda9	-
FBgn0061260	GA13847	CG15611	-
FBgn0061261	GA13843	CG15605	-
FBgn0064047	GA18024	sl	-
FBgn0064414	GA19126	thr	-
FBgn0064419	GA18383	Ask1	-
FBgn0064424	GA26228	-	-
FBgn0064426	GA18356	CG42395, CG4686	-
FBgn0064427	GA18267	CG4572	-
FBgn0064447	GA18369	Arc42	-
FBgn0068730	GA14093	vsg	-
FBgn0068743	GA15301	l(1)G0193	-
FBgn0070062	GA10003	CG10005	-
FBgn0070064	GA10005	Tango9	-
FBgn0070069	GA10010	drm	-
FBgn0070071	GA10012	Snm1	-
FBgn0070072	GA10013	CG10019	-
FBgn0070073	GA10014	bowl	-
FBgn0070075	GA10016	CG10026	-
FBgn0070076	GA10017	CG10029	-
FBgn0070079	GA10020	for	-
FBgn0070080	GA10021	tj	-
FBgn0070081	GA10022	CG10035	-
FBgn0070089	GA10030	RtGEF	-
FBgn0070090	GA10031	GstD1	-
FBgn0070092	GA10033	CG10050	-
FBgn0070095	GA10036	CG10053	-
FBgn0070096	GA10037	CG10055	-
FBgn0070097	GA10038	MAGE	-
FBgn0070105	GA10046	CG10068	-
FBgn0070107	GA10048	emc	-
FBgn0070112	GA10053	spir	-
FBgn0070119	GA10060	Abp1	-
FBgn0070120	GA10061	swm	-
FBgn0070122	GA10063	CG10089	-
FBgn0070124	GA10065	GstD9	-
FBgn0070129	GA10070	CG10098	-
FBgn0070141	GA10082	wa-cup	-
FBgn0070142	GA10083	CG10116	-
FBgn0070149	GA10090	Top3alpha	-
FBgn0070178	GA10119	Fgop2	-
FBgn0070187	GA10128	Mfap1	-
FBgn0070189	GA10130	CG10171	-
FBgn0070192	GA10133	grnd	-
FBgn0070194	GA10135	CG10178	-
FBgn0070198	GA10139	CG10185	-
FBgn0070200	GA10141	CG10188	-
FBgn0070201	GA10142	CG10189	-
FBgn0070203	GA10144	Poc1	-
FBgn0070205	GA10146	CG10194	-
FBgn0070219	GA10160	CG10211	-
FBgn0070228	GA10169	Top2	-
FBgn0070232	GA10173	Kat60	-
FBgn0070236	GA10177	rtp	-
FBgn0070237	GA10178	Hs2st	-
FBgn0070239	GA10180	CG10237	-
FBgn0070240	GA10181	Mocs2B	-
FBgn0070258	GA10199	PI4KIIIalpha	-
FBgn0070262	GA10203	CG10264	-
FBgn0070267	GA10208	D19B	-
FBgn0070269	GA10210	CG10274	-
FBgn0070270	GA10211	kon	-
FBgn0070272	GA10213	GATAe	-
FBgn0070277	GA10218	CG10283	-
FBgn0070281	GA10222	fmt	-
FBgn0070285	GA10226	Acp65Aa	-
FBgn0070289	GA10231	bsf	-
FBgn0070291	GA10233	RpS26	-
FBgn0070295	GA10237	pad	-
FBgn0070296	GA10238	CG10311	-
FBgn0070298	GA10240	CG10317	-
FBgn0070302	GA10244	CG10324	-
FBgn0070304	GA10246	Arl6IP1	-
FBgn0070306	GA10248	CG10333	-
FBgn0070316	GA10258	NPF	-
FBgn0070319	GA10261	CG10345	-
FBgn0070320	GA10262	Grip71	-
FBgn0070322	GA10264	CG10348	-
FBgn0070325	GA10267	CG10353	-
FBgn0070326	GA10268	Rat1	-
FBgn0070330	GA10272	CG10361	-
FBgn0070331	GA10273	CG10362	-
FBgn0070333	GA10275	msb1l	-
FBgn0070337	GA10279	Irk3	-
FBgn0070340	GA10282	Faf2	-
FBgn0070345	GA10287	Hrb27C	-
FBgn0070354	GA10296	amos	-
FBgn0070356	GA10298	Hmgcl	-
FBgn0070357	GA10299	CG10405	-
FBgn0070358	GA10300	mRpS33	-
FBgn0070359	GA10301	CG10407	-
FBgn0070360	GA10302	CG10413	-
FBgn0070361	GA10303	Atac2	-
FBgn0070362	GA10304	TfIIEalpha	-
FBgn0070374	GA10316	CG10435	-
FBgn0070379	GA10321	CG10445	-
FBgn0070381	GA10323	Nf-YB	-
FBgn0070386	GA10328	CG10462	-
FBgn0070387	GA10329	CG10463	-
FBgn0070389	GA10331	CG10466	-
FBgn0070390	GA10332	CG10467	-
FBgn0070391	GA10333	CG10469	-
FBgn0070393	GA10335	CG10472	-
FBgn0070395	GA10337	Jon65Ai	-
FBgn0070397	GA10339	CG10479	-
FBgn0070399	GA10341	Rcc1	-
FBgn0070400	GA10342	CG10481	-
FBgn0070401	GA10343	CG10483	-
FBgn0070403	GA10345	CG10486	-
FBgn0070405	GA10347	DNApol-epsilon58	-
FBgn0070406	GA10348	Pcyt1	-
FBgn0070407	GA10349	vn	-
FBgn0070414	GA10356	Cdk2	-
FBgn0070415	GA10358	Ilk	-
FBgn0070418	GA10361	CG10508	-
FBgn0070419	GA10362	CG10510	-
FBgn0070420	GA10363	CG10512	-
FBgn0070424	GA10367	tub	-
FBgn0070425	-	-	-
FBgn0070427	GA10370	park	-
FBgn0070429	GA10372	CG10527	-
FBgn0070430	GA10373	fs(2)ltoPP43	-
FBgn0070433	GA10376	Cht9	-
FBgn0070437	GA10380	-	-
FBgn0070439	GA10382	CdGAPr	-
FBgn0070440	GA10383	S6k	-
FBgn0070441	GA10384	cpa	-
FBgn0070442	GA10385	Tektin-C	-
FBgn0070445	GA10388	Cralbp	-
FBgn0070456	GA10399	CG10565	-
FBgn0070457	GA10400	ICA69	-
FBgn0070459	GA10402	-	-
FBgn0070461	GA10404	ko	-
FBgn0070462	GA10405	I-2	-
FBgn0070463	GA10406	Ppat-Dpck	-
FBgn0070464	GA10407	CG10576	-
FBgn0070465	GA10408	DnaJ-1	-
FBgn0070467	GA10410	rpk	-
FBgn0070471	GA10414	Sse	-
FBgn0070476	GA10419	Karybeta3	-
FBgn0070477	GA10420	TM9SF3	-
FBgn0070478	GA10421	CG10591	-
FBgn0070479	GA10422	Alp10	-
FBgn0070481	GA10424	spo, spok	-
FBgn0070483	GA10426	Msr-110	-
FBgn0070490	GA10433	bsh	-
FBgn0070492	GA10435	Orco	Odorant receptor co-receptor
FBgn0070494	GA10437	Or83a	-
FBgn0070496	GA10439	Syt12	-
FBgn0070501	GA10444	ScsbetaG	-
FBgn0070503	GA10446	sinu	-
FBgn0070504	GA10447	frm	-
FBgn0070507	GA10450	CG10628	-
FBgn0070508	GA10451	CG34342	-
FBgn0070509	GA10452	Itp-r83A	-
FBgn0070510	GA10453	CG10631	-
FBgn0070512	GA10455	Ir64a	-
FBgn0070513	GA10456	Pfdn4	-
FBgn0070518	GA10461	Uev1A	-
FBgn0070520	GA10463	Klp64D	-
FBgn0070521	GA10464	lama	-
FBgn0070523	GA10466	Rbm13	-
FBgn0070530	GA10473	Hf	-
FBgn0070533	-	-	-
FBgn0070535	GA10478	COX4	-
FBgn0070557	GA10500	slo	-
FBgn0070559	GA10502	Pat1	-
FBgn0070564	GA10507	Moe	-
FBgn0070574	GA10517	ImpL1	-
FBgn0070575	GA10518	neb	-
FBgn0070576	GA10519	brat	-
FBgn0070577	GA10520	Awh	-
FBgn0070578	GA10521	CG10721	-
FBgn0070579	GA10522	nesd	-
FBgn0070580	GA10523	Kua	-
FBgn0070583	GA10526	barr	-
FBgn0070584	GA10527	vls	-
FBgn0070585	GA10528	CG10730	-
FBgn0070587	GA10530	loj	-
FBgn0070589	GA10532	CG10738	-
FBgn0070590	GA10533	pigeon	-
FBgn0070591	GA10534	CG1074	-
FBgn0070596	GA10539	CG10747	-
FBgn0070599	GA10542	CG10750	-
FBgn0070604	GA10547	Taf13	-
FBgn0070612	GA10555	wit	-
FBgn0070613	GA10556	mahe	-
FBgn0070614	GA10557	CG10778	-
FBgn0070616	-	-	-
FBgn0070617	GA10560	Fie	-
FBgn0070619	GA10562	CG10793	-
FBgn0070621	GA10564	CG10795	-
FBgn0070622	GA10565	Myc	-
FBgn0070623	GA10566	Rca1	-
FBgn0070624	GA10567	CG10802	-
FBgn0070625	GA10568	CG10803	-
FBgn0070626	GA10569	CG10804	-
FBgn0070627	GA10570	l(2)k09022	-
FBgn0070628	GA10571	Nha1	-
FBgn0070630	GA10573	CG10809	-
FBgn0070631	GA10574	Rheb	-
FBgn0070635	GA10578	alpha-Est4	-
FBgn0070636	GA10579	SIFaR	-
FBgn0070637	GA10580	cDIP	-
FBgn0070643	GA10586	robl22E	-
FBgn0070644	GA10587	CG10839	-
FBgn0070645	GA10588	Cont	-
FBgn0070652	GA10595	DCTN5-p25	-
FBgn0070653	GA10596	enc	-
FBgn0070654	GA10597	Sc2	-
FBgn0070658	GA10601	ntc	-
FBgn0070659	GA10602	-	-
FBgn0070663	GA10606	CG10863	-
FBgn0070665	GA10608	CG10866	-
FBgn0070669	GA10612	CG10874	-
FBgn0070670	GA10613	CG10877	-
FBgn0070671	GA10614	Vha26	-
FBgn0070672	GA10615	CG10880	-
FBgn0070678	GA10622	lok	-
FBgn0070680	GA10624	CG10898	-
FBgn0070681	GA10625	CAH4	-
FBgn0070684	GA10628	CG10903	-
FBgn0070686	GA10630	CG10907	-
FBgn0070687	GA10631	Der-1	-
FBgn0070699	GA10643	CG1092	-
FBgn0070701	GA10645	La	-
FBgn0070706	GA10650	CG10931	-
FBgn0070707	GA10651	CG10932	-
FBgn0070711	GA10655	CG10939	-
FBgn0070713	GA10657	RpS6	-
FBgn0070714	GA10658	dpr14	-
FBgn0070715	GA10659	CG10947	-
FBgn0070717	GA10661	CG10949	-
FBgn0070718	GA10662	niki	-
FBgn0070720	GA10664	Arpc2	-
FBgn0070729	GA10673	Corp	-
FBgn0070733	GA10677	CG10970	-
FBgn0070739	GA10683	jagn	-
FBgn0070741	GA10685	Madm	-
FBgn0070744	GA10688	g	-
FBgn0070745	GA10689	Grip91	-
FBgn0070750	GA10694	CtsB1	-
FBgn0070754	GA10698	r-cup	-
FBgn0070756	GA10700	Rpn5	-
FBgn0070767	GA10711	MP1	-
FBgn0070772	GA10716	CG1103	-
FBgn0070776	GA10720	CG11035	-
FBgn0070782	GA10726	Efhc1.2	-
FBgn0070784	GA10728	CG11050	-
FBgn0070788	GA10732	Gel	-
FBgn0070789	GA10733	GM130	-
FBgn0070796	GA10740	aux	-
FBgn0070797	GA10741	CG11070	-
FBgn0070800	GA10744	CG11073	-
FBgn0070802	-	-	-
FBgn0070808	GA10752	Wdr33	-
FBgn0070811	GA10755	dsx	-
FBgn0070813	GA10757	Tango1	-
FBgn0070814	GA10758	CG11099	-
FBgn0070817	GA10761	CG11103	-
FBgn0070822	GA10766	rdgB	-
FBgn0070824	GA10768	alpha-Est7	-
FBgn0070831	-	-	-
FBgn0070834	GA10778	Yp3	-
FBgn0070835	GA10779	CG1113	-
FBgn0070836	GA10780	Rtc1	-
FBgn0070839	GA10783	CG11134	-
FBgn0070852	GA10796	CG11149	-
FBgn0070853	GA10797	Vps37B	-
FBgn0070854	GA10798	CG11151	-
FBgn0070858	GA10802	mus101	-
FBgn0070859	GA10803	CG5418, CG11158	-
FBgn0070861	GA10805	CG1116	-
FBgn0070862	GA10806	SmydA-4	-
FBgn0070870	GA10814	CG11170	-
FBgn0070882	GA10826	Gnf1	-
FBgn0070889	GA10833	Liprin-alpha	-
FBgn0070890	GA10834	IntS10	-
FBgn0070892	GA10836	TTLL3B	-
FBgn0070894	GA10838	CG43901	-
FBgn0070897	GA10841	feo, sofe	-
FBgn0070898	GA10842	Hacl	-
FBgn0070899	GA10843	alpha-Est8	-
FBgn0070901	GA10845	CG11211	-
FBgn0070907	GA10851	meng	-
FBgn0070910	GA10854	I-3	-
FBgn0070911	GA10855	CG11236	-
FBgn0070913	GA10857	l(3)04053	-
FBgn0070914	GA10858	CG1124	-
FBgn0070915	GA10859	CG11241	-
FBgn0070917	GA10861	Pkcdelta	-
FBgn0070928	GA10872	BBS5	-
FBgn0070931	GA10875	Trf4-1	-
FBgn0070932	GA10876	Caper	-
FBgn0070935	GA10879	CG11269	-
FBgn0070938	GA10882	CG11275	-
FBgn0070939	GA10883	RpS4	-
FBgn0070940	GA10884	Syx13	-
FBgn0070941	GA10885	-	-
FBgn0070942	GA10886	alpha-Est9	-
FBgn0070943	GA10887	trn	-
FBgn0070944	GA10888	snky	-
FBgn0070946	GA10890	CAH3	-
FBgn0070948	GA10892	CG1129	-
FBgn0070952	GA10896	CG11294	-
FBgn0070960	GA10904	Alg11	-
FBgn0070961	GA10905	sa	-
FBgn0070962	GA10906	CG11309	-
FBgn0070963	GA10907	alpha-Est10	-
FBgn0070966	GA10910	Npc2g, Npc2h	-
FBgn0070968	GA10912	CG11317	-
FBgn0070969	GA10913	CG11318	-
FBgn0070970	GA10914	CG11319	-
FBgn0070971	GA10915	FoxL1	-
FBgn0070972	GA10916	DIP-iota	-
FBgn0070973	GA10917	LUBEL	-
FBgn0070974	GA10918	TTLL3A	-
FBgn0070975	GA10919	homer	-
FBgn0070976	GA10920	AkhR	-
FBgn0070977	GA10921	-	-
FBgn0070978	GA10922	Nhe3	-
FBgn0070979	GA10923	Nse1	-
FBgn0070980	GA10924	opa	-
FBgn0070981	GA10925	cort	-
FBgn0070982	GA10926	Spn27A	-
FBgn0070983	GA10927	CG11333	-
FBgn0070984	GA10928	CG11334	-
FBgn0070985	GA10929	Loxl1	-
FBgn0070986	GA10930	PNPase	-
FBgn0070988	GA10932	Mul1	-
FBgn0070989	GA10933	pHCl-2	-
FBgn0070990	GA10934	CG11342	-
FBgn0070992	GA10936	DOR	-
FBgn0070993	GA10937	nAChRbeta1	-
FBgn0070994	GA10938	CG11349	-
FBgn0070995	GA10939	Rcd5	-
FBgn0070998	GA10942	CG11353, CG30471	-
FBgn0070999	GA10943	Lim1	-
FBgn0071001	GA10945	CG11357	-
FBgn0071002	GA10946	CG1136	-
FBgn0071004	GA10948	CG11367	-
FBgn0071006	GA10950	CG11369	-
FBgn0071008	GA10952	CG11370	-
FBgn0071012	GA10956	polybromo	-
FBgn0071015	GA10959	CG11378	-
FBgn0071016	GA10960	CG11379	-
FBgn0071018	GA10962	CG11380	-
FBgn0071019	GA10963	CG11381	-
FBgn0071020	GA10964	CG11382	-
FBgn0071021	GA10965	CG11384	-
FBgn0071031	GA10975	CG11398	-
FBgn0071034	GA10978	CG11400	-
FBgn0071036	GA10980	CG11403	-
FBgn0071037	GA10981	Atf3	-
FBgn0071038	GA10982	CG11406	-
FBgn0071040	GA10984	CG11409	-
FBgn0071042	GA10986	Naa30A	-
FBgn0071044	GA10988	CG11414	-
FBgn0071045	GA10989	Tsp2A	-
FBgn0071046	GA10990	uri	-
FBgn0071048	GA10992	MTPAP	-
FBgn0071050	GA10994	png	-
FBgn0071056	GA11000	rb	-
FBgn0071059	GA11003	CG11436	-
FBgn0071064	GA11008	CG11447	-
FBgn0071065	GA11009	CG11448	-
FBgn0071072	GA11016	CG1146	-
FBgn0071077	GA11021	IleRS	-
FBgn0071078	GA11022	-	-
FBgn0071083	GA11027	CG11486	-
FBgn0071084	GA11028	mRpL10	-
FBgn0071085	GA11029	Srpk79D	-
FBgn0071086	GA11030	Tbc1d15-17	-
FBgn0071088	GA11032	BtbVII	-
FBgn0071089	GA11033	rasp	-
FBgn0071090	GA11034	CG11498	-
FBgn0071092	GA11036	Spase12	-
FBgn0071093	GA11037	Diedel2, Diedel, Diedel3	-
FBgn0071095	GA11039	CG11504	-
FBgn0071096	GA11040	Larp4B	-
FBgn0071106	GA11051	Strip	-
FBgn0071112	GA11057	CG11537	-
FBgn0071118	GA11063	CG11555	-
FBgn0071119	GA11064	Rph	-
FBgn0071122	GA11067	CG11562	-
FBgn0071135	GA11080	srw	-
FBgn0071140	GA11085	Dpy-30L2	-
FBgn0071141	-	-	-
FBgn0071143	GA11088	CG11594	-
FBgn0071144	GA11089	CG11596	-
FBgn0071146	GA11091	CG18530, CG11598, CG11600, CG11608	-
FBgn0071147	GA11092	CG11601	-
FBgn0071148	GA11093	mbm	-
FBgn0071149	GA11094	Rpp30	-
FBgn0071152	GA11097	CG1161	-
FBgn0071153	GA11098	CG34132, Tim13	-
FBgn0071155	GA11100	CG11617	-
FBgn0071159	GA11104	Pi3K68D	-
FBgn0071164	GA11109	RpII18	-
FBgn0071169	GA11114	CG11638	-
FBgn0071172	GA11117	Abd-B	-
FBgn0071173	GA11118	LysS	-
FBgn0071175	GA11120	Dph1	-
FBgn0071176	GA11121	Ahcy	-
FBgn0071177	GA11122	CG11655	-
FBgn0071179	GA11124	CG11658	-
FBgn0071181	GA11126	RIOK1	-
FBgn0071191	GA11136	CG11674	-
FBgn0071193	GA11138	Arp6	-
FBgn0071202	GA11147	CG11695, CG11696	-
FBgn0071203	GA11148	CG11695, CG11696	-
FBgn0071205	GA11150	CG11699	-
FBgn0071207	GA11152	PGRP-SA	-
FBgn0071209	GA11154	CG11710	-
FBgn0071210	GA11155	Mob2	-
FBgn0071211	GA11156	Cyp4g15	-
FBgn0071214	GA11159	CG1172	-
FBgn0071216	GA11161	CG11722	-
FBgn0071217	GA11162	CG11723	-
FBgn0071218	GA11163	CG11726	-
FBgn0071221	GA11166	HERC2	-
FBgn0071222	-	-	-
FBgn0071223	GA11168	CG11737	-
FBgn0071224	GA11169	l(1)G0004	-
FBgn0071226	GA11171	Or85d	-
FBgn0071227	GA11172	Obp19a	Odorant-binding protein 19a
FBgn0071230	GA11175	CG11753	-
FBgn0071234	GA11179	Obp84a	Odorant-binding protein 84a
FBgn0071236	GA11181	trsn	-
FBgn0071238	GA11183	RanBPM	-
FBgn0071247	GA11192	CG11777	-
FBgn0071249	GA11194	CG11779	-
FBgn0071256	GA11201	CG11790	-
FBgn0071260	GA11206	FoxK	-
FBgn0071263	GA11209	CG11802	-
FBgn0071267	GA11213	CG11811	-
FBgn0071268	GA11214	mv	-
FBgn0071271	-	-	-
FBgn0071277	GA11223	CG11836	-
FBgn0071280	GA11226	CG11839	-
FBgn0071285	GA11231	vig2, FDY	-
FBgn0071298	GA11244	Semp1	-
FBgn0071299	GA11245	CG11865	-
FBgn0071312	GA11258	CG11883	-
FBgn0071315	GA11261	Elp2	-
FBgn0071319	GA11265	stan	-
FBgn0071321	GA11267	CG11899	-
FBgn0071322	GA11268	Mesh1	-
FBgn0071323	GA11269	eEF1gamma	-
FBgn0071338	GA11284	CG34351	-
FBgn0071354	GA11300	ich	-
FBgn0071355	GA11301	CAHbeta	beta Carbonic Anhydrase
FBgn0071356	GA11302	RagA-B	-
FBgn0071373	GA11319	Ada	-
FBgn0071374	GA11320	CG11997	-
FBgn0071375	GA11321	CG11999	-
FBgn0071377	GA11323	Prosbeta7	-
FBgn0071378	GA11324	spartin	-
FBgn0071380	GA11326	CG12003	-
FBgn0071381	GA11327	CG12004	-
FBgn0071383	GA11329	PIG-B	-
FBgn0071384	GA11330	CG12007	-
FBgn0071386	GA11332	CG12009	-
FBgn0071390	GA11336	PHGPx	-
FBgn0071393	GA11339	CG12016	-
FBgn0071394	GA11340	CG12017	-
FBgn0071395	GA11341	CG12018	-
FBgn0071396	GA11342	Cdc37	-
FBgn0071397	GA11343	CG12020	-
FBgn0071398	GA11344	Patj	-
FBgn0071399	GA11345	GV1	-
FBgn0071400	GA11346	CG12024	-
FBgn0071401	GA11347	CG12025	-
FBgn0071402	GA11348	Tmhs	-
FBgn0071403	GA11349	ATPsynCF6L	-
FBgn0071404	GA11350	dib	-
FBgn0071407	GA11353	CG12034	-
FBgn0071411	GA11357	Cpr100A	-
FBgn0071413	GA11359	ppk21	-
FBgn0071419	GA11365	CG12057	-
FBgn0071420	GA11366	Larp7	-
FBgn0071424	GA11370	Pka-C2	-
FBgn0071425	GA11371	sro	-
FBgn0071426	GA11372	CG12069	-
FBgn0071427	GA11373	Sap-r	-
FBgn0071429	GA11375	wts	-
FBgn0071430	GA11376	5-HT7	-
FBgn0071433	GA11379	PIG-C	-
FBgn0071434	GA11380	ND-30	-
FBgn0071437	GA11383	Usp5	-
FBgn0071443	GA11389	Npc1b	-
FBgn0071447	GA11393	CG12099	-
FBgn0071451	GA11397	CG12104	-
FBgn0071455	GA11401	Ppt1	-
FBgn0071456	GA11402	Caf1-180	-
FBgn0071458	GA11404	Pld	-
FBgn0071459	GA11405	CG12111	-
FBgn0071462	GA11408	spn-F	-
FBgn0071463	GA11409	CG12115	-
FBgn0071467	GA11413	SmydA-9	-
FBgn0071468	GA11414	p130CAS	-
FBgn0071469	GA11415	t	-
FBgn0071472	GA11418	mxc	-
FBgn0071473	GA11419	Miga	-
FBgn0071475	GA11421	amx	-
FBgn0071479	GA11427	c11.1	-
FBgn0071480	GA11429	c12.1	-
FBgn0071481	GA11430	mgl	-
FBgn0071488	GA11437	c12.2	-
FBgn0071489	GA11438	Pdp	-
FBgn0071490	GA11439	Hira	-
FBgn0071492	GA11441	CG12155	-
FBgn0071493	GA11442	Rab39	-
FBgn0071494	GA11443	Tom40	-
FBgn0071497	GA11446	POLDIP2	-
FBgn0071502	GA11451	CG31549, CG12171	-
FBgn0071504	GA11453	CG12173	-
FBgn0071507	GA11456	CG12177	-
FBgn0071510	GA11459	CG1218	-
FBgn0071518	GA11467	dpr20	-
FBgn0071520	GA11469	Or22a, Or22b	-
FBgn0071521	GA11470	CG12194	-
FBgn0071522	GA11471	kek5	-
FBgn0071524	GA11473	Naa15-16	-
FBgn0071525	GA11474	ND-18	-
FBgn0071526	GA11475	Bsg25A	-
FBgn0071530	GA11479	miple1	-
FBgn0071532	GA11481	peb	-
FBgn0071533	GA11482	CG12213	-
FBgn0071535	GA11484	PpV	-
FBgn0071536	GA11485	mei-P26	-
FBgn0071538	GA11487	mRpL32	-
FBgn0071539	GA11488	Dsp1	-
FBgn0071541	GA11490	Spt6	-
FBgn0071543	GA11492	CG12229	-
FBgn0071544	GA11493	car	-
FBgn0071546	GA11495	Idh3a	-
FBgn0071547	GA11496	Ranbp21	-
FBgn0071548	GA11497	Arp10	-
FBgn0071550	GA11499	CG12237	-
FBgn0071553	GA11502	CG12241	-
FBgn0071555	GA11504	lic	-
FBgn0071558	GA11507	-	-
FBgn0071559	GA11508	ymp	-
FBgn0071561	GA11510	Fcp1	-
FBgn0071562	GA11511	CG12253	-
FBgn0071563	GA11512	Cpr72Eb	-
FBgn0071569	GA11518	Nfs1	-
FBgn0071571	GA11520	CG12267	-
FBgn0071574	GA11523	CG1227	-
FBgn0071575	GA11524	Strumpellin	-
FBgn0071578	GA11527	Aos1	-
FBgn0071581	GA11530	Ptpmeg	-
FBgn0071582	GA11531	kek1	-
FBgn0071585	GA11534	pdm2	-
FBgn0071588	GA11537	spict	-
FBgn0071594	GA11543	Ir67b	-
FBgn0071598	GA11547	CAH13	-
FBgn0071599	GA11548	tw	-
FBgn0071600	GA11549	ttm2	-
FBgn0071611	GA11560	Cpr65Az	-
FBgn0071613	GA11562	Atg8b	-
FBgn0071614	GA11563	CG12338	-
FBgn0071615	GA11564	CG1234	-
FBgn0071631	GA11580	CG1236	-
FBgn0071633	GA11582	Dbx	-
FBgn0071634	GA11583	CG12362	-
FBgn0071638	GA11587	Dh44-R2	-
FBgn0071646	GA11595	CG12379	-
FBgn0071653	GA11602	CG1239	-
FBgn0071655	GA11604	CG12391	-
FBgn0071658	GA11607	CG12398	-
FBgn0071661	GA11610	ND-B14.5B	-
FBgn0071663	GA11612	Vha68-1	-
FBgn0071664	GA11613	CG12404	-
FBgn0071668	GA11617	cv	-
FBgn0071671	GA11620	-	-
FBgn0071680	-	-	-
FBgn0071682	-	-	-
FBgn0071683	GA11633	raw	-
FBgn0071684	GA11634	CG12438	-
FBgn0071689	GA11639	ths	-
FBgn0071690	GA11640	Ir48c	-
FBgn0071692	GA11642	CG12448	-
FBgn0071695	GA11645	CG42817	-
FBgn0071701	GA11651	CG12470	-
FBgn0071712	GA11662	CG12496	-
FBgn0071714	GA11664	CG12498	-
FBgn0071717	GA11667	CG12502	-
FBgn0071719	GA11669	CG12507	-
FBgn0071721	GA11671	CG12511	-
FBgn0071729	GA11679	Zw	-
FBgn0071730	GA11680	Cdc42	-
FBgn0071731	GA11681	CG12531	-
FBgn0071736	GA11686	CG12539	-
FBgn0071737	GA11687	CG12540	-
FBgn0071748	GA11698	alpha-Est3	-
FBgn0071751	GA11701	CG12581	-
FBgn0071752	GA11702	beta-Man	-
FBgn0071756	GA11706	CG12590	-
FBgn0071757	GA11707	dpr16	-
FBgn0071760	GA11710	CG12594	-
FBgn0071761	GA11711	Adar	-
FBgn0071765	GA11715	CG12605, scrt	-
FBgn0071766	GA11716	-	-
FBgn0071767	GA11717	CG9123, CG12608	-
FBgn0071770	GA11720	CG12617	-
FBgn0071772	GA11722	beat-IIIa	-
FBgn0071777	-	-	-
FBgn0071788	-	-	-
FBgn0071793	GA11744	CG12662	-
FBgn0071794	GA11745	Ir7a	-
FBgn0071796	GA11747	Obp8a	Odorant-binding protein 8a
FBgn0071801	-	-	-
FBgn0071810	GA11761	CG8958, CG12698	-
FBgn0071813	GA11764	CG12702	-
FBgn0071814	GA11765	Pmp70	-
FBgn0071815	GA11766	CG12708, CG15646	-
FBgn0071816	GA11767	CG1271	-
FBgn0071822	GA11773	CG12723	-
FBgn0071823	-	-	-
FBgn0071825	GA11776	CG12730	-
FBgn0071830	GA11781	Jafrac2	-
FBgn0071831	GA11782	RpL28	-
FBgn0071833	GA11784	CG12744	-
FBgn0071834	GA11785	CG12746	-
FBgn0071836	GA11787	CG1275	-
FBgn0071839	GA11790	ema	-
FBgn0071842	GA11793	Eaf6	-
FBgn0071845	GA11796	TfIIEbeta	-
FBgn0071853	GA11804	CG12772	-
FBgn0071854	GA11805	CG12773	-
FBgn0071858	GA11809	CG12783	-
FBgn0071859	GA11810	Mat89Ba	-
FBgn0071862	GA11813	Rtnl2	-
FBgn0071865	GA11816	mAChR-C	-
FBgn0071868	GA11819	Cyp6d4	-
FBgn0071872	GA11823	nerfin-2	-
FBgn0071873	GA11824	CG12811	-
FBgn0071874	GA11825	Fancl	-
FBgn0071875	GA11826	Npc2d	-
FBgn0071920	GA11871	Mics1	-
FBgn0071933	GA11884	whd	-
FBgn0071934	GA11885	Caf1-105	-
FBgn0071949	GA11900	Alg2	-
FBgn0071975	GA11926	polyph	-
FBgn0071976	GA11927	Obp47a	Odorant-binding protein 47a
FBgn0071982	GA11933	side-VII	-
FBgn0071984	GA11935	sage	-
FBgn0071995	GA11946	CG12971	-
FBgn0071996	GA11947	ebd2	-
FBgn0071997	GA11948	CG12974	-
FBgn0071998	GA11949	CG12975	-
FBgn0071999	-	-	-
FBgn0072000	GA11951	CG42337	-
FBgn0072005	GA11956	CG12985	-
FBgn0072006	GA11957	CG12986	-
FBgn0072009	GA11960	CG12991	-
FBgn0072010	GA11961	p-cup	-
FBgn0072011	GA11962	CG12994	-
FBgn0072012	GA11963	CG12995	-
FBgn0072013	-	-	-
FBgn0072020	GA11971	CG13005	-
FBgn0072021	GA11972	CG13008	-
FBgn0072023	GA11974	sing	-
FBgn0072024	GA11975	CG13012	-
FBgn0072025	GA11976	CG13014	-
FBgn0072030	GA11981	CG13024	-
FBgn0072036	GA11988	CG13033	-
FBgn0072037	GA11989	CG44836	-
FBgn0072038	-	-	-
FBgn0072039	GA11991	mRpS34	-
FBgn0072040	-	-	-
FBgn0072041	GA11993	CG1304, Ser6	-
FBgn0072042	GA11994	-	-
FBgn0072044	GA11996	CG13042	-
FBgn0072045	GA11997	CG13063, CG13043	-
FBgn0072046	GA11998	CG13044	-
FBgn0072048	GA12000	CG13046	-
FBgn0072054	GA12006	CG13054	-
FBgn0072055	GA12007	CG13055	-
FBgn0072056	GA12008	CG13056	-
FBgn0072057	GA12009	retinin	-
FBgn0072059	GA12011	CG13059	-
FBgn0072061	GA12013	Nplp3	-
FBgn0072068	GA12020	CG13070	-
FBgn0072069	GA12021	CG13071	-
FBgn0072070	GA12022	PDCD-5	-
FBgn0072071	-	-	-
FBgn0072075	GA12027	CG13077	-
FBgn0072076	GA12028	CG13078	-
FBgn0072081	GA12033	CG13083	-
FBgn0072082	GA12034	CG13084	-
FBgn0072083	GA12035	CG13085	-
FBgn0072084	GA12036	CG13086	-
FBgn0072094	GA12046	CG13101	-
FBgn0072095	GA12047	CG13102	-
FBgn0072121	GA12073	CG1314	-
FBgn0072124	GA12076	Nse4	-
FBgn0072128	GA12080	CG13151	-
FBgn0072134	GA12086	CG1316	-
FBgn0072143	GA12095	CG1317	-
FBgn0072147	GA12099	Hexo1	-
FBgn0072148	GA12100	reb	-
FBgn0072152	GA12104	Zip48C	-
FBgn0072153	GA12105	Fdx2	-
FBgn0072155	GA12107	CG13192	-
FBgn0072156	GA12108	CG13193	-
FBgn0072157	GA12109	pyr	-
FBgn0072158	GA12110	Ir48b	-
FBgn0072159	GA12111	CG13196	-
FBgn0072160	GA12112	CG13197	-
FBgn0072162	GA12114	mRpL23	-
FBgn0072179	GA12131	zfh1	-
FBgn0072188	GA12140	CG13229	-
FBgn0072189	GA12141	CG13230	-
FBgn0072190	GA12142	CG13231	-
FBgn0072191	GA12143	BBS4	-
FBgn0072194	GA12146	ND-B17	-
FBgn0072195	GA12147	CG13243	-
FBgn0072196	GA12148	CG13244	-
FBgn0072197	GA12149	CG13245	-
FBgn0072198	GA12150	CG13247	-
FBgn0072199	GA12151	CG13248	-
FBgn0072206	GA12158	-	-
FBgn0072221	GA12173	CG13287	-
FBgn0072222	GA12174	CG13288	-
FBgn0072226	GA12178	CG13295	-
FBgn0072227	GA12179	Prdm13	-
FBgn0072241	GA12194	CG13313	-
FBgn0072244	GA12197	Mnt	-
FBgn0072245	GA12198	Ilp7	-
FBgn0072275	GA12229	CG13360	-
FBgn0072276	GA12230	CG13361	-
FBgn0072277	GA12231	CG13362	-
FBgn0072279	GA12233	CG13365	-
FBgn0072280	GA12234	CG13366	-
FBgn0072282	GA12236	CG13369	-
FBgn0072283	GA12237	CG3176, CG13373, CG32817	-
FBgn0072285	GA12239	CG13375	-
FBgn0072291	GA12245	CG13386	-
FBgn0072292	GA12246	emb	-
FBgn0072295	GA12249	CG13390	-
FBgn0072296	GA12250	AlaRS	-
FBgn0072297	GA12251	CG13392	-
FBgn0072298	GA12252	Dad1	-
FBgn0072300	GA12254	fy	-
FBgn0072301	GA12255	CG13397	-
FBgn0072302	GA12256	CG13398	-
FBgn0072303	GA12257	eIF4H2	-
FBgn0072304	GA12258	D12	-
FBgn0072307	GA12261	CG13404	-
FBgn0072313	GA12267	mRpL35	-
FBgn0072314	GA12268	Cby	-
FBgn0072315	GA12269	Gr93a	-
FBgn0072316	GA12270	RpI12	-
FBgn0072317	GA12271	Burs	-
FBgn0072318	GA12272	Spn100A	-
FBgn0072354	GA12308	Atg17	-
FBgn0072364	GA12318	CG13484	-
FBgn0072368	GA12322	dj-1beta	-
FBgn0072393	GA12347	CG13532	-
FBgn0072394	GA12348	asrij	-
FBgn0072396	-	-	-
FBgn0072416	GA12370	CG13575	-
FBgn0072417	GA12371	Ir60a	-
FBgn0072418	GA12372	CG13578	-
FBgn0072419	GA12373	CG13579	-
FBgn0072421	GA12375	Crtp	-
FBgn0072422	GA12376	CG13581	-
FBgn0072424	GA12378	CG13585	-
FBgn0072425	GA12379	ITP	-
FBgn0072426	GA12380	CG13587	-
FBgn0072429	GA12383	Bet5	-
FBgn0072430	GA12384	CG13590, CG33453, CG13589, CG33454	-
FBgn0072432	GA12386	Ir60e	-
FBgn0072433	GA12387	CG13594	-
FBgn0072452	GA12406	CG13613	-
FBgn0072454	GA12408	CG13615	-
FBgn0072455	GA12409	CG13616	-
FBgn0072456	GA12410	CG13617	-
FBgn0072457	GA12411	CG13618	-
FBgn0072459	GA12413	mld	-
FBgn0072460	GA12414	CG13622	-
FBgn0072461	GA12415	CG13623	-
FBgn0072464	GA12418	Syx18	-
FBgn0072465	GA12419	CG13627	-
FBgn0072466	GA12420	Rpb10	-
FBgn0072468	GA12422	CG13630	-
FBgn0072469	GA12423	CG13631	-
FBgn0072471	GA12425	AstA	-
FBgn0072472	GA12426	CG13634	-
FBgn0072474	GA12428	CG13640	-
FBgn0072484	GA12438	CG13654	-
FBgn0072490	GA12444	CG13663	-
FBgn0072494	GA12448	CG13670	-
FBgn0072504	GA12458	CG13685	-
FBgn0072510	GA12464	CG13693	-
FBgn0072511	GA12465	geko	-
FBgn0072512	GA12466	CG13698	-
FBgn0072513	GA12467	CG13699	-
FBgn0072514	GA12468	CG13700	-
FBgn0072515	GA12469	skl	-
FBgn0072517	GA12471	CG13704	-
FBgn0072519	GA12473	CG13707	-
FBgn0072520	GA12474	CG13708	-
FBgn0072523	GA12477	CG13712	-
FBgn0072524	GA12478	CG13713	-
FBgn0072526	GA12480	CG13716	-
FBgn0072530	GA12484	CG13720	-
FBgn0072533	GA12487	CG13724	-
FBgn0072534	GA12488	Or74a	-
FBgn0072536	GA12490	CG13728	-
FBgn0072539	GA12493	CG13733	-
FBgn0072540	GA12494	CG13737	-
FBgn0072541	GA12495	CG13738	-
FBgn0072557	GA12511	Smyd3	-
FBgn0072558	GA12512	CG13766	-
FBgn0072560	GA12514	Nlg2	-
FBgn0072561	GA12515	CG13773	-
FBgn0072562	GA12516	CG13775	-
FBgn0072563	GA12517	CG43322	-
FBgn0072567	GA12521	tll	-
FBgn0072573	GA12527	Gr28a	-
FBgn0072574	GA12528	Gr28b	-
FBgn0072585	GA12539	-	-
FBgn0072586	GA12540	MsR2	-
FBgn0072587	GA12541	yellow-g2	-
FBgn0072588	GA12542	CG13806	-
FBgn0072589	GA12543	CG13807	-
FBgn0072590	GA12544	Oseg2	-
FBgn0072592	GA12546	CG13810	-
FBgn0072602	GA12556	CG13833	-
FBgn0072606	GA12560	CG13837	-
FBgn0072607	-	-	-
FBgn0072608	GA12562	CG13840	-
FBgn0072609	GA12563	CG13841	-
FBgn0072610	GA12564	CG13842	-
FBgn0072631	GA12585	CG13869	-
FBgn0072637	GA12591	CG13875	-
FBgn0072638	GA12592	CG13876	-
FBgn0072639	GA12593	CG13877	-
FBgn0072640	GA12594	wac	-
FBgn0072642	-	-	-
FBgn0072643	GA12597	RhoGEF3	-
FBgn0072645	GA12599	CG42553	-
FBgn0072646	GA12600	CG13887	-
FBgn0072647	GA12601	Gr61a	-
FBgn0072648	GA12602	cep290	-
FBgn0072650	GA12604	Dci	-
FBgn0072657	GA12611	Sf3b3	-
FBgn0072658	GA12612	CG13901	-
FBgn0072659	GA12613	JMJD5	-
FBgn0072661	GA12615	CG13905	-
FBgn0072662	GA12616	nerfin-1	-
FBgn0072663	GA12617	CG13907	-
FBgn0072664	-	-	-
FBgn0072667	GA12621	mwh	-
FBgn0072668	GA12622	msd1	-
FBgn0072670	GA12624	CG13917	-
FBgn0072673	GA12627	CG13921	-
FBgn0072674	GA12628	mRpL46	-
FBgn0072675	GA12629	CG13924	-
FBgn0072677	GA12631	CG13926	-
FBgn0072678	GA12632	GC	-
FBgn0072679	GA12633	CG13928	-
FBgn0072680	GA12634	metl	-
FBgn0072683	GA12637	CG13933	-
FBgn0072684	GA12638	Cpr62Ba	-
FBgn0072685	GA12639	Cpr62Bb	-
FBgn0072686	GA12640	CNMa	-
FBgn0072687	GA12641	CG13937	-
FBgn0072692	GA12646	Gr21a	-
FBgn0072694	GA12648	stg	-
FBgn0072702	GA12656	SWIP	-
FBgn0072703	GA12657	-	-
FBgn0072707	GA12661	CG13962	-
FBgn0072708	-	-	-
FBgn0072710	GA12664	CG43861	-
FBgn0072711	GA12665	sNPF	-
FBgn0072712	GA12666	bwa	-
FBgn0072740	GA12694	CG14007	-
FBgn0072742	GA12696	CG14011	-
FBgn0072747	GA12701	CG14017	-
FBgn0072763	GA12717	CG14036	-
FBgn0072764	GA12718	qtc	-
FBgn0072765	GA12719	Ran	-
FBgn0072766	GA12720	senju	-
FBgn0072767	GA12721	SP555	-
FBgn0072768	GA12722	CG14043	-
FBgn0072772	GA12726	mRpL14	-
FBgn0072774	GA12728	CG14057	-
FBgn0072775	GA12729	Ilp8	-
FBgn0072805	GA12759	CG14102	-
FBgn0072808	GA12762	CG14105	-
FBgn0072809	GA12763	CG14107	-
FBgn0072811	GA12765	CRMP	-
FBgn0072812	GA12766	CG14110	-
FBgn0072813	GA12767	CG14111	-
FBgn0072814	GA12768	SNCF	-
FBgn0072815	GA12769	CG14115	-
FBgn0072816	GA12770	CG34428	-
FBgn0072826	GA12780	CG14130	-
FBgn0072827	GA12781	CG14131	-
FBgn0072828	GA12782	CG14132	-
FBgn0072829	GA12783	Pldn	-
FBgn0072830	GA12784	CG14135	-
FBgn0072831	GA12785	CG14141	-
FBgn0072832	GA12786	CG14142	-
FBgn0072833	GA12787	Blos2	-
FBgn0072834	GA12788	CG14147	-
FBgn0072835	GA12789	Blos4	-
FBgn0072837	GA12791	CG14153	-
FBgn0072838	GA12792	Or67c	-
FBgn0072839	GA12793	Or67d	-
FBgn0072847	GA12801	Zasp67	-
FBgn0072849	GA12803	Ilp1	-
FBgn0072850	GA12804	CG14174	-
FBgn0072853	GA12808	-	-
FBgn0072856	GA12811	CG14183	-
FBgn0072857	GA12812	CG14184	-
FBgn0072858	GA12813	CG14185	-
FBgn0072859	GA12814	CG14186	-
FBgn0072860	GA12815	CG14187	-
FBgn0072861	GA12816	CG14194	-
FBgn0072862	GA12817	CG14195	-
FBgn0072864	GA12819	ksh	-
FBgn0072867	GA12822	RpS10b	-
FBgn0072868	GA12823	CG14207	-
FBgn0072870	GA12825	CG14210	-
FBgn0072871	GA12826	MKP-4	-
FBgn0072872	GA12827	CG14212	-
FBgn0072873	GA12828	Rcd-1	-
FBgn0072874	GA12829	CG13426, CG8860, Sec61gamma	-
FBgn0072876	GA12831	Tao	-
FBgn0072878	GA12833	p115	-
FBgn0072879	GA12834	CG14220	-
FBgn0072880	GA12835	CG14221	-
FBgn0072882	GA12837	CG14223	-
FBgn0072883	GA12838	Ubqn	-
FBgn0072884	GA12839	et	-
FBgn0072885	GA12840	dome	-
FBgn0072886	GA12841	Mer	-
FBgn0072888	GA12843	CG14230	-
FBgn0072889	GA12844	CG14231	-
FBgn0072890	GA12845	CG14232	-
FBgn0072891	GA12846	meso18E	-
FBgn0072896	GA12851	ppk15	-
FBgn0072901	GA12856	CG14244	-
FBgn0072902	GA12857	CG14247	-
FBgn0072906	GA12861	CG14252	-
FBgn0072916	GA12871	CG14270	-
FBgn0072917	GA12872	Gas8	-
FBgn0072921	GA12876	CG14277	-
FBgn0072928	GA12889	bys	-
FBgn0072944	GA12906	CG14322	-
FBgn0072945	GA12907	CG14323	-
FBgn0072946	GA12908	CG14325	-
FBgn0072959	GA12921	CG14341	-
FBgn0072960	GA12922	CG14342	-
FBgn0072961	GA12923	CG14346	-
FBgn0072962	GA12924	CBP	-
FBgn0072963	GA12925	haf	-
FBgn0072964	GA12926	-	-
FBgn0072965	GA12927	Wdr92	-
FBgn0072983	GA12945	Cyp4c3	-
FBgn0072989	GA12951	CG14395	-
FBgn0072996	GA12958	CG14406	-
FBgn0072997	GA12959	CG14407	-
FBgn0073001	GA12963	CG14411	-
FBgn0073002	GA12964	mRpS25	-
FBgn0073003	GA12965	CG14414	-
FBgn0073004	GA12966	CG14416	-
FBgn0073005	GA12967	CG14417	-
FBgn0073009	GA12971	CG14421	-
FBgn0073011	GA12973	CG14423	-
FBgn0073012	GA12974	CG14424	-
FBgn0073022	GA12984	Coq7	-
FBgn0073023	GA12985	CG14438	-
FBgn0073024	GA12986	CG14439	-
FBgn0073025	GA12987	spidey	-
FBgn0073030	GA12992	CG14445	-
FBgn0073031	GA12993	dtn	-
FBgn0073032	GA12994	Grip	-
FBgn0073034	GA12996	CG14450	-
FBgn0073035	GA12997	CG14455	-
FBgn0073036	GA12998	CG14456	-
FBgn0073037	GA12999	CG14457	-
FBgn0073045	GA13007	Ptx1	-
FBgn0073048	GA13010	poe	-
FBgn0073059	GA13021	Ir54a	-
FBgn0073061	GA13023	olf186-M	-
FBgn0073063	GA13025	CG14490	-
FBgn0073077	GA13039	Cyt-c1L	-
FBgn0073078	GA13040	jus	-
FBgn0073083	GA13045	Brd8	-
FBgn0073084	GA13046	CG14515	-
FBgn0073108	GA13070	CG14545	-
FBgn0073133	GA13095	Cisd2	-
FBgn0073135	GA13097	Ir75a	-
FBgn0073136	GA13098	Ir75c	-
FBgn0073137	GA13099	CG14589	-
FBgn0073138	GA13100	SmydA-5	-
FBgn0073140	GA13102	CCHa2-R	-
FBgn0073141	-	-	-
FBgn0073142	GA13104	CG14598	-
FBgn0073143	GA13105	CG14606	-
FBgn0073144	GA13106	CG14607	-
FBgn0073145	GA13107	thw	-
FBgn0073146	GA13108	CG14609	-
FBgn0073147	GA13109	CG1461	-
FBgn0073149	GA13111	e(y)2b	-
FBgn0073157	GA13119	Alp4	-
FBgn0073160	GA13122	DAAM	-
FBgn0073161	GA13123	CG14624	-
FBgn0073162	GA13124	CG14625	-
FBgn0073163	GA13125	CG14626	-
FBgn0073164	GA13126	CG14627	-
FBgn0073165	GA13127	CG14629	-
FBgn0073166	GA13128	CG1463	-
FBgn0073168	GA13130	CG14631	-
FBgn0073172	GA13134	CG14636	-
FBgn0073173	GA13135	abs	-
FBgn0073175	GA13137	TwdlF	-
FBgn0073176	GA13139	TwdlV	-
FBgn0073177	GA13140	CG14641	-
FBgn0073178	GA13141	CG14642	-
FBgn0073179	GA13142	TwdlG	-
FBgn0073180	GA13143	CG14645	-
FBgn0073181	GA13144	CG14646	-
FBgn0073182	GA13145	CG14647	-
FBgn0073183	GA13146	lost	-
FBgn0073184	GA13147	CG14650	-
FBgn0073187	GA13150	CG14655	-
FBgn0073189	GA13152	CG14657	-
FBgn0073190	GA13153	CG14658	-
FBgn0073191	GA13154	CG14659	-
FBgn0073193	GA13156	CG14661	-
FBgn0073194	GA13157	CG14662	-
FBgn0073195	GA13158	Tim17a1, Tim17a2	-
FBgn0073198	GA13161	CG14669	-
FBgn0073199	GA13162	Syx16	-
FBgn0073201	GA13164	CG14671	-
FBgn0073202	GA13165	Spec2	-
FBgn0073209	GA13172	Cyp12e1	-
FBgn0073214	GA13177	CG14688	-
FBgn0073216	GA13179	Fer2LCH	-
FBgn0073224	GA13187	Gycbeta100B	-
FBgn0073226	GA13189	PGRP-LB	-
FBgn0073227	GA13190	dpr4	-
FBgn0073228	GA13191	CDase	-
FBgn0073235	GA13198	Ho	-
FBgn0073236	GA13199	CG14718	-
FBgn0073239	GA13202	CG14720	-
FBgn0073240	GA13203	CG14721	-
FBgn0073241	GA13204	CG14722	-
FBgn0073242	GA13205	HisCl1	-
FBgn0073243	GA13206	COX5A	-
FBgn0073244	GA13207	sad	-
FBgn0073245	GA13208	Tk	-
FBgn0073246	GA13209	ssp5	-
FBgn0073248	GA13211	CG14739	-
FBgn0073251	GA13214	ATP8B	-
FBgn0073259	GA13222	RpL13A	-
FBgn0073271	GA13234	CG14770	-
FBgn0073272	GA13235	futsch	-
FBgn0073273	GA13236	CG14777	-
FBgn0073274	GA13237	CG14778	-
FBgn0073275	GA13238	pck	-
FBgn0073277	GA13240	CG14780	-
FBgn0073279	GA13242	rush	-
FBgn0073280	GA13243	CG14785	-
FBgn0073281	GA13244	Lrpprc2	-
FBgn0073282	GA13245	CG14787	-
FBgn0073283	GA13246	Ns3	-
FBgn0073284	GA13247	O-fut2	-
FBgn0073285	GA13248	Rab27	-
FBgn0073286	GA13249	sta	-
FBgn0073288	GA13251	Nmdar2	-
FBgn0073291	GA13254	CG14797	-
FBgn0073293	GA13256	bnk	-
FBgn0073294	GA13257	prage	-
FBgn0073298	GA13261	CG14805	-
FBgn0073299	GA13262	CG14806	-
FBgn0073300	GA13263	Scgdelta	-
FBgn0073302	GA13265	CG14812	-
FBgn0073308	GA13271	CG14818	-
FBgn0073318	GA13281	CG14830	-
FBgn0073319	GA13282	CG14834	-
FBgn0073337	GA13300	CG1486	-
FBgn0073338	GA13301	CG14860	-
FBgn0073339	GA13302	CG14861	-
FBgn0073345	GA13308	AdamTS-A	-
FBgn0073347	GA13310	B9d1	-
FBgn0073348	GA13311	Trissin	-
FBgn0073352	GA13315	CG14879	-
FBgn0073354	GA13317	CG14880	-
FBgn0073355	GA13318	CG14881	-
FBgn0073356	GA13319	CG14882	-
FBgn0073357	GA13320	CG14883	-
FBgn0073358	GA13321	CSN5	-
FBgn0073359	GA13322	Gyc89Db, Gyc89Da	-
FBgn0073360	GA13323	Gyc89Db, Gyc89Da	-
FBgn0073361	GA13324	Dhfr	-
FBgn0073366	GA13329	CG14892	-
FBgn0073367	GA13330	CG14893	-
FBgn0073368	GA13331	CG14894	-
FBgn0073369	GA13332	Pak3	-
FBgn0073374	GA13337	Usp7	-
FBgn0073375	GA13338	Cad89D	-
FBgn0073376	GA13339	Gr89a	-
FBgn0073377	GA13340	Decay	-
FBgn0073378	GA13341	CG14903	-
FBgn0073379	GA13342	Scp2	-
FBgn0073380	GA13343	CG14905	-
FBgn0073381	GA13344	CG14906	-
FBgn0073382	GA13345	VhaM9.7-d	-
FBgn0073390	GA13353	CG1492	-
FBgn0073397	GA13360	CG42486, CG14933	-
FBgn0073398	GA13361	Mal-B1	Maltase B1
FBgn0073399	GA13362	Mal-B2	Maltase B2
FBgn0073403	GA13366	CycY	-
FBgn0073405	-	-	-
FBgn0073406	GA13369	esc	-
FBgn0073407	-	-	-
FBgn0073408	-	-	-
FBgn0073412	GA13375	dpr18	-
FBgn0073418	-	-	-
FBgn0073421	GA13384	ckd	-
FBgn0073422	GA13385	CG14960	-
FBgn0073423	GA13386	CG14961	-
FBgn0073424	GA13387	Asciz	-
FBgn0073430	GA13393	CG14968	-
FBgn0073435	GA13398	CG14974	-
FBgn0073436	GA13399	CG14977	-
FBgn0073437	GA13400	Gr63a	-
FBgn0073438	GA13401	Ccz1	-
FBgn0073439	GA13402	mge	-
FBgn0073440	GA13403	CG14982	-
FBgn0073441	GA13404	CG14984	-
FBgn0073442	GA13405	CG14985	-
FBgn0073443	GA13406	CG14989	-
FBgn0073445	GA13408	Fit1	-
FBgn0073447	GA13410	Faa	-
FBgn0073448	GA13412	CG14995	-
FBgn0073467	GA13431	CG15012	-
FBgn0073468	GA13432	dyl	-
FBgn0073469	GA13433	CG15014	-
FBgn0073470	GA13434	Cip4	-
FBgn0073471	GA13435	mRpS6	-
FBgn0073474	GA13438	tsg	-
FBgn0073475	GA13439	CG15020	-
FBgn0073477	GA13441	-	-
FBgn0073485	GA13449	CheA7a	-
FBgn0073497	GA13461	gd	-
FBgn0073500	GA13464	Ac3	-
FBgn0073535	GA13499	botv	-
FBgn0073536	GA13500	CG15111	-
FBgn0073541	GA13505	CG15117	-
FBgn0073542	GA13506	CG15118	-
FBgn0073544	GA13508	Cul2	-
FBgn0073554	GA13518	CG15130	-
FBgn0073555	-	-	-
FBgn0073556	GA13520	tweek	-
FBgn0073557	GA13521	beat-IIIc	-
FBgn0073558	GA13522	snz	-
FBgn0073559	GA13523	CG15141	-
FBgn0073560	GA13524	CG15142	-
FBgn0073561	-	-	-
FBgn0073564	GA13528	CG15147	-
FBgn0073567	GA13531	Ykt6	-
FBgn0073568	GA13532	rdo	-
FBgn0073569	GA13533	CG15152	-
FBgn0073570	GA13534	CG15153	-
FBgn0073571	GA13535	Socs36E	-
FBgn0073573	-	-	-
FBgn0073575	GA13539	PCB	-
FBgn0073576	GA13540	CG15160	-
FBgn0073582	GA13546	na	-
FBgn0073595	GA13559	e(y)2	-
FBgn0073596	-	-	-
FBgn0073598	GA13562	CG15199	-
FBgn0073601	GA13565	CG15201	-
FBgn0073602	GA13566	CG15202	-
FBgn0073603	GA13567	CG15203	-
FBgn0073604	GA13568	CG42339	-
FBgn0073607	GA13571	CG15209	-
FBgn0073608	GA13572	CG15210	-
FBgn0073609	GA13573	CG15211	-
FBgn0073617	GA13581	RPA3	-
FBgn0073624	GA13588	CG15233	-
FBgn0073628	GA13592	CG15239	-
FBgn0073639	GA13603	CG15253	-
FBgn0073640	GA13604	CG15254	-
FBgn0073641	GA13605	CG15255	-
FBgn0073642	GA13606	CG15256	-
FBgn0073644	GA13608	CG15258	-
FBgn0073645	GA13609	nht	-
FBgn0073646	GA13610	UK114	-
FBgn0073647	GA13611	CG15262	-
FBgn0073648	GA13612	CG15263	-
FBgn0073649	GA13613	Uxt	-
FBgn0073651	GA13615	CG15269	-
FBgn0073653	GA13617	CG15270	-
FBgn0073654	GA13618	GABA-B-R1	-
FBgn0073655	-	-	-
FBgn0073658	GA13622	CG15278	-
FBgn0073659	GA13623	CG15279	-
FBgn0073661	GA13625	CG15283	-
FBgn0073662	GA13626	Pburs	-
FBgn0073663	GA13627	CG15286	-
FBgn0073664	GA13628	ms(2)34Fe	-
FBgn0073665	GA13629	wb	-
FBgn0073667	GA13631	CG15293, CG31769	-
FBgn0073671	GA13635	Or9a	-
FBgn0073672	GA13636	Neb-cGP	-
FBgn0073679	GA13643	CG15317	-
FBgn0073683	GA13647	Ir7c	-
FBgn0073684	GA13648	Ir7g	-
FBgn0073685	GA13649	Ir7b	-
FBgn0073686	GA13650	Ir7d	-
FBgn0073687	GA13651	hdm	-
FBgn0073694	GA13658	CG15343	-
FBgn0073701	GA13665	-	-
FBgn0073702	GA13666	CG33543	-
FBgn0073704	GA13668	CG15356	-
FBgn0073705	GA13669	CG15357	-
FBgn0073708	GA13672	CG15362	-
FBgn0073712	-	-	-
FBgn0073713	GA13677	CG15369	-
FBgn0073714	GA13678	CG1537	-
FBgn0073715	GA13679	CG15370	-
FBgn0073716	GA13680	Gr8a	-
FBgn0073717	GA13681	CG15373	-
FBgn0073719	-	-	-
FBgn0073720	GA13684	Or22c	-
FBgn0073721	GA13685	CG42296	-
FBgn0073723	GA13687	dpr3	-
FBgn0073725	-	-	-
FBgn0073727	GA13691	CG15385	-
FBgn0073728	GA13692	CG15386	-
FBgn0073729	GA13693	CG15387	-
FBgn0073730	-	-	-
FBgn0073732	GA13696	tmod	-
FBgn0073733	GA13697	CG15390	-
FBgn0073735	GA13699	CG15395	-
FBgn0073736	GA13700	Gr23a	-
FBgn0073737	GA13701	CG15398	-
FBgn0073738	GA13702	CG15399	-
FBgn0073739	GA13703	G6P	-
FBgn0073741	GA13705	CG15404	-
FBgn0073742	GA13706	CG34393	-
FBgn0073747	GA13711	CG15414	-
FBgn0073748	GA13712	Spindly	-
FBgn0073749	GA13713	CG15418	-
FBgn0073750	GA13714	CG1542	-
FBgn0073755	GA13719	CG15429	-
FBgn0073757	GA13721	CG15431	-
FBgn0073758	GA13722	CG15432	-
FBgn0073759	GA13723	Elp3	-
FBgn0073760	GA13724	ND-B8	-
FBgn0073761	GA13725	CG15435	-
FBgn0073763	GA13727	morgue	-
FBgn0073764	GA13728	MFS18	-
FBgn0073765	GA13729	CG15439	-
FBgn0073766	GA13730	CG1544	-
FBgn0073767	GA13731	CG15440	-
FBgn0073768	GA13732	Gs1l	-
FBgn0073769	GA13733	RpL27A	-
FBgn0073770	GA13734	CG15443	-
FBgn0073771	GA13735	ine	-
FBgn0073774	GA13738	CG1545	-
FBgn0073775	GA13739	CG15450	-
FBgn0073777	-	-	-
FBgn0073778	GA13742	RunxB	-
FBgn0073779	GA13743	CG15456	-
FBgn0073780	GA13744	Obp19c	Odorant-binding protein 19c
FBgn0073781	GA13745	CG15458	-
FBgn0073783	GA13747	PH4alphaSG2	-
FBgn0073785	-	-	-
FBgn0073786	GA13750	CG15465	-
FBgn0073788	GA13752	CG15471	-
FBgn0073789	GA13753	CG15473	-
FBgn0073794	GA13758	Mabi	-
FBgn0073796	GA13760	CG15480	-
FBgn0073797	GA13761	Ski6	-
FBgn0073798	GA13762	CG15482	-
FBgn0073799	GA13763	CG15483	-
FBgn0073800	GA13764	CG15484, squ	-
FBgn0073801	GA13765	Nepl7	-
FBgn0073802	-	-	-
FBgn0073804	GA13768	CG15497	-
FBgn0073807	GA13771	dmrt99B	-
FBgn0073811	GA13775	CG15514	-
FBgn0073812	GA13776	CG15515	-
FBgn0073813	GA13777	CG15517	-
FBgn0073815	GA13779	Capa	-
FBgn0073816	GA13780	CG15522	-
FBgn0073817	GA13781	Vps13B	-
FBgn0073818	GA13782	Sas-6	-
FBgn0073819	GA13783	CG15525	-
FBgn0073820	GA13784	CG34317	-
FBgn0073821	GA13785	CG15528	-
FBgn0073822	GA13786	CG15529	-
FBgn0073827	GA13791	CG15533	-
FBgn0073828	GA13792	CG15534	-
FBgn0073829	GA13793	CG15535	-
FBgn0073830	GA13794	CG15536	-
FBgn0073831	GA13795	CG15537	-
FBgn0073832	GA13796	Osi23	-
FBgn0073835	GA13800	CG15543	-
FBgn0073836	GA13801	CG15544	-
FBgn0073837	GA13802	CG15545	-
FBgn0073839	GA13804	CG15547	-
FBgn0073841	GA13806	CG15549	-
FBgn0073843	GA13808	CG15550	-
FBgn0073844	GA13809	Ctr1C	-
FBgn0073845	GA13810	Sox100B	-
FBgn0073846	GA13811	CG15553	-
FBgn0073847	GA13812	CG15554	-
FBgn0073851	-	-	-
FBgn0073852	GA13817	CG15564	-
FBgn0073860	GA13825	Kmn1	-
FBgn0073876	GA13842	CG15601	-
FBgn0073882	GA13850	Acp53C14b	-
FBgn0073883	GA13851	CG15617	-
FBgn0073888	GA13856	tank	-
FBgn0073889	GA13857	Ir25a	-
FBgn0073891	GA13859	CG15629	-
FBgn0073892	GA13860	fipi	-
FBgn0073894	-	-	-
FBgn0073895	GA13863	Elba3	-
FBgn0073897	-	-	-
FBgn0073899	GA13867	CG15643	-
FBgn0073903	GA13871	CG15651	-
FBgn0073904	GA13872	CG15653, CG31913	-
FBgn0073907	GA13875	CG15657	-
FBgn0073913	GA13881	BBS9	-
FBgn0073916	GA13884	C901	-
FBgn0073917	GA13885	cv-2	-
FBgn0073930	GA13898	-	-
FBgn0073938	GA13906	CG1571	-
FBgn0073942	GA13910	CG15717	-
FBgn0073947	GA13915	CG15725	-
FBgn0073948	GA13916	Aven	-
FBgn0073949	GA13917	CG15728	-
FBgn0073950	-	-	-
FBgn0073951	GA13919	Mks1	-
FBgn0073953	GA13921	Ir11a	-
FBgn0073956	GA13924	Chrac-16	-
FBgn0073958	GA13926	sicily	-
FBgn0073959	GA13927	CG15739	-
FBgn0073962	GA13930	-	-
FBgn0073964	GA13932	dmrt11E	-
FBgn0073983	GA13951	CG42449	-
FBgn0073985	GA13953	CG34435	-
FBgn0073988	GA13956	Vsx2	-
FBgn0073990	GA13958	CG42749	-
FBgn0073992	GA13960	Dsor1	-
FBgn0073993	GA13961	ric8a	-
FBgn0073997	GA13965	CG15812	-
FBgn0073998	GA13966	CG15814	-
FBgn0074000	GA13968	Usp1	-
FBgn0074001	-	-	-
FBgn0074005	GA13973	CG15822	-
FBgn0074007	GA13975	fon	-
FBgn0074023	GA13991	CG15865	-
FBgn0074024	-	-	-
FBgn0074026	GA13994	mRpL38	-
FBgn0074028	GA13996	Pgam5-2	-
FBgn0074029	GA13997	CG15876	-
FBgn0074031	GA13999	CG15878	-
FBgn0074034	GA14002	Ccdc58	-
FBgn0074040	GA14008	CG15890	-
FBgn0074042	GA14010	CG15894	-
FBgn0074054	GA14022	CG15912	-
FBgn0074059	GA14028	CG15922	-
FBgn0074063	GA14032	CG42258	-
FBgn0074064	GA14033	CG15927	-
FBgn0074076	GA14045	Gcn2	-
FBgn0074080	GA14049	Hmr	-
FBgn0074083	GA14052	CG1622	-
FBgn0074087	GA14056	CG1628	-
FBgn0074089	GA14058	IP3K2	-
FBgn0074090	GA14059	CG1632	-
FBgn0074091	GA14060	Jafrac1	-
FBgn0074095	-	-	-
FBgn0074109	GA14078	CG1657	-
FBgn0074111	GA14080	unc-119	-
FBgn0074113	GA14082	CG1662	-
FBgn0074115	GA14084	sbr	-
FBgn0074118	GA14087	Sting	-
FBgn0074119	GA14088	Obp19d	Odorant-binding protein 19d
FBgn0074120	GA14089	Obp19b	Odorant-binding protein 19b
FBgn0074121	GA14090	CG16700	-
FBgn0074124	GA14094	Cerk	-
FBgn0074125	GA14095	CG1671	-
FBgn0074127	GA14097	CG16711	-
FBgn0074128	GA14098	IM33	-
FBgn0074138	GA14108	Smn	-
FBgn0074141	GA14111	Git	-
FBgn0074142	GA14112	CG1673	-
FBgn0074144	GA14114	St2	-
FBgn0074145	GA14115	CG16734	-
FBgn0074146	GA14116	CG16736	-
FBgn0074147	GA14117	slp1	-
FBgn0074155	GA14126	SPR	Sex peptide receptor
FBgn0074156	GA14127	CG16753	-
FBgn0074158	GA14129	CG16756	-
FBgn0074159	GA14130	Spn	-
FBgn0074160	GA14131	CG16758	-
FBgn0074162	GA14133	Cyp4d20	-
FBgn0074163	GA14134	CG16762	-
FBgn0074165	GA14136	TyrRII	-
FBgn0074167	GA14138	-	-
FBgn0074168	GA14139	CG16775	-
FBgn0074173	GA14144	CG16782	-
FBgn0074176	GA14147	fz3	-
FBgn0074179	GA14150	RnpS1	-
FBgn0074181	GA14152	CG16790	-
FBgn0074182	GA14153	CG16791	-
FBgn0074184	GA14155	brv2	-
FBgn0074185	GA14156	CG16798	-
FBgn0074187	GA14158	CG16800	-
FBgn0074189	GA14160	roq	-
FBgn0074191	GA14162	CG16812	-
FBgn0074192	GA14163	CG16813	-
FBgn0074194	GA14165	p23	-
FBgn0074195	GA14166	CG16820	-
FBgn0074196	GA14167	CG16825	-
FBgn0074197	GA14168	-	-
FBgn0074199	GA14170	Ant2	-
FBgn0074202	GA14173	CG16837	-
FBgn0074205	GA14176	peng	-
FBgn0074211	GA14182	vkg	-
FBgn0074212	GA14183	CG16863	-
FBgn0074213	GA14184	CG16865	-
FBgn0074217	GA14188	NimB5	-
FBgn0074219	GA14190	NimC4	-
FBgn0074220	GA14191	CG46301	-
FBgn0074222	GA14193	NimC3	-
FBgn0074223	GA14194	-	-
FBgn0074224	GA14195	-	-
FBgn0074227	GA14198	Adat1	-
FBgn0074229	GA14200	CG16890	-
FBgn0074230	GA14201	Aladin	-
FBgn0074237	GA14208	CG16903	-
FBgn0074241	GA14212	Imp	-
FBgn0074245	GA14216	Rpt3	-
FBgn0074247	GA14218	mal	-
FBgn0074248	GA14219	Myo10A	-
FBgn0074251	GA14222	tty	-
FBgn0074256	GA14227	Dis3l2	-
FBgn0074257	GA14228	Sf3a1	-
FBgn0074260	GA14231	CG1695	-
FBgn0074268	GA14239	Or33a	-
FBgn0074269	GA14240	Or33b	-
FBgn0074273	GA14244	rho-4	-
FBgn0074274	GA14245	CG43778	-
FBgn0074275	GA14246	CG16972	-
FBgn0074277	GA14248	CG16974	-
FBgn0074278	GA14249	Sfmbt	-
FBgn0074280	GA14251	CG16978	-
FBgn0074293	GA14264	CG16995	-
FBgn0074310	GA14282	CG1703	-
FBgn0074316	GA14288	CG17036	-
FBgn0074325	GA14297	Met	-
FBgn0074333	GA14305	mthl10	-
FBgn0074339	GA14311	CG17075	-
FBgn0074341	GA14313	CG17078	-
FBgn0074345	GA14317	mthl9	-
FBgn0074350	GA14322	CG17098	-
FBgn0074352	GA14324	cwo	-
FBgn0074353	GA14325	-	-
FBgn0074357	GA14329	Lip2	-
FBgn0074358	GA14330	hth	-
FBgn0074359	GA14331	CG17118	-
FBgn0074362	GA14334	CG17121	-
FBgn0074364	GA14336	CG17124	-
FBgn0074365	GA14337	CG17127	-
FBgn0074368	GA14340	CG6508, CG17134	-
FBgn0074369	GA14341	Porin2	-
FBgn0074370	GA14342	CG17141	-
FBgn0074371	GA14343	pyx	-
FBgn0074372	GA14344	thoc7	-
FBgn0074379	GA14351	Chchd3	-
FBgn0074381	GA14353	Ir68b	-
FBgn0074401	GA14373	CG17186	-
FBgn0074414	GA14386	CG17202	-
FBgn0074432	GA14404	CG17230	-
FBgn0074434	GA14406	Send2, CG17234, Send1	-
FBgn0074435	GA14407	CG17237	-
FBgn0074436	GA14408	Or94a	-
FBgn0074443	GA14415	BCL7-like	-
FBgn0074445	GA14417	Nek2	-
FBgn0074455	GA14427	CG17267	-
FBgn0074456	GA14428	CG17270	-
FBgn0074469	GA14441	Fbp1	-
FBgn0074470	GA14442	spd-2	-
FBgn0074473	GA14445	Wdr82	-
FBgn0074474	GA14446	CG17294	-
FBgn0074475	GA14447	Rcd4	-
FBgn0074484	GA14456	CG17322	-
FBgn0074485	GA14457	CG17323	-
FBgn0074486	GA14458	CG17324	-
FBgn0074493	GA14465	CG17333	-
FBgn0074494	GA14466	CNBP, lin-28	-
FBgn0074497	GA14469	CG46301	-
FBgn0074498	GA14470	Lk6	-
FBgn0074501	GA14473	drl	-
FBgn0074502	GA14474	CG17349	-
FBgn0074503	GA14475	CG17350	-
FBgn0074504	GA14476	Culd	-
FBgn0074505	GA14477	Taf12	-
FBgn0074507	GA14479	CG17360	-
FBgn0074508	-	-	-
FBgn0074509	GA14481	CG17364	-
FBgn0074511	-	-	-
FBgn0074515	GA14487	CG17375	-
FBgn0074518	GA14490	CG17378	-
FBgn0074524	GA14496	jigr1	-
FBgn0074527	GA14499	CG17387	-
FBgn0074538	GA14510	wds	-
FBgn0074539	GA14511	chp	-
FBgn0074541	GA14513	Cfp1	-
FBgn0074542	GA14514	HP5	-
FBgn0074545	GA14517	ATPsynC	-
FBgn0074549	GA14521	CG43090	-
FBgn0074550	GA14522	CG17475	-
FBgn0074551	GA14523	CG17477	-
FBgn0074554	GA14526	Uba5	-
FBgn0074558	GA14530	mad2	-
FBgn0074562	GA14534	Spase25	-
FBgn0074578	GA14550	CG17544	-
FBgn0074579	GA14551	CG17549	-
FBgn0074580	GA14552	CG3678, CG17556	-
FBgn0074581	GA14553	dnt	-
FBgn0074582	GA14554	CG43155	-
FBgn0074585	GA14557	CG17564	-
FBgn0074586	GA14558	CG17565	-
FBgn0074587	GA14559	gammaTub37C	-
FBgn0074596	GA14568	Usf	-
FBgn0074597	GA14569	CG17593	-
FBgn0074618	GA14590	GstD11	-
FBgn0074619	GA14591	CG1764	-
FBgn0074622	GA14594	CG17646	-
FBgn0074623	GA14595	CG17648	-
FBgn0074625	GA14597	CG17652	-
FBgn0074637	GA14610	CG17681	-
FBgn0074640	GA14613	CG17687	-
FBgn0074642	GA14615	fz	-
FBgn0074647	GA14620	CG17712	-
FBgn0074650	GA14623	CG17717	-
FBgn0074653	GA14626	ZnT63C	-
FBgn0074669	GA14642	CG17746	-
FBgn0074674	GA14647	CG17754	-
FBgn0074675	-	-	-
FBgn0074676	GA14649	OtopLc	-
FBgn0074679	GA14652	-	-
FBgn0074681	GA14654	CG17764	-
FBgn0074682	GA14655	CG17765	-
FBgn0074683	GA14656	Rbcn-3B	-
FBgn0074684	GA14657	Acam	-
FBgn0074688	GA14661	CG17778	-
FBgn0074689	GA14662	CG17780	-
FBgn0074690	GA14663	CG17781	-
FBgn0074691	GA14664	CG17782	-
FBgn0074692	GA14665	CG17784	-
FBgn0074693	GA14666	Golgin84	-
FBgn0074695	-	-	-
FBgn0074696	GA14669	-	-
FBgn0074707	GA14680	CG17819	-
FBgn0074709	GA14682	fit	-
FBgn0074713	GA14686	Vsp37A	-
FBgn0074714	GA14687	CG17829	-
FBgn0074721	GA14694	FIG4	-
FBgn0074722	GA14695	CG17841	-
FBgn0074726	GA14699	CG1785	-
FBgn0074731	GA14704	Or35a	-
FBgn0074732	GA14705	Hexo2	-
FBgn0074735	GA14708	Or1a	-
FBgn0074737	GA14710	CG1789	-
FBgn0074739	GA14712	CG17896	-
FBgn0074747	GA14720	-	-
FBgn0074759	GA14732	CG17930	-
FBgn0074768	GA14741	Sry-delta	-
FBgn0074769	GA14742	CG17959	-
FBgn0074770	GA14743	Tango4	-
FBgn0074776	-	-	-
FBgn0074783	GA14756	ras	-
FBgn0074784	GA14757	CG17994	-
FBgn0074786	GA14759	Gprk2	-
FBgn0074790	GA14763	beag	-
FBgn0074791	GA14764	Trf2	-
FBgn0074795	GA14768	Eip78C	-
FBgn0074796	GA14769	SoxN	-
FBgn0074797	GA14770	regucalcin	-
FBgn0074799	GA14772	GluRIID	-
FBgn0074801	GA14774	dgt1	-
FBgn0074804	GA14777	CG1806	-
FBgn0074810	GA14783	sev	-
FBgn0074812	GA14785	CG18088	-
FBgn0074814	GA14787	Dsk	Drosulfakinin
FBgn0074817	GA14790	CG18095	-
FBgn0074818	GA14791	mRNA-cap	-
FBgn0074820	-	-	-
FBgn0074821	GA14794	arg	-
FBgn0074827	GA14800	ppk30	-
FBgn0074828	GA14801	Obp99a	Odorant-binding protein 99a
FBgn0074830	GA14803	CG1812	-
FBgn0074831	GA14804	mTTF	-
FBgn0074834	GA14807	CG18131	-
FBgn0074841	GA14814	DhpD	-
FBgn0074844	GA14817	NimC2	-
FBgn0074848	GA14821	Ptp10D	-
FBgn0074849	GA14822	-	-
FBgn0074850	GA14823	PIG-Wb	-
FBgn0074851	GA14824	Rpn11	-
FBgn0074854	GA14827	CG18178	-
FBgn0074865	-	-	-
FBgn0074867	GA14840	alt	-
FBgn0074868	GA14841	-	-
FBgn0074870	GA14843	bif	-
FBgn0074876	GA14849	CG1824	-
FBgn0074882	GA14855	Dg	-
FBgn0074885	GA14858	CG18258	-
FBgn0074887	GA14860	BTBD9	-
FBgn0074889	GA14862	CG18265	-
FBgn0074890	GA14863	CG18266	-
FBgn0074902	GA14875	ppk19	-
FBgn0074903	GA14876	Cyp6v1	-
FBgn0074905	GA14878	CDK2AP1	-
FBgn0074906	GA14879	axo	-
FBgn0074908	GA14881	CG18302	-
FBgn0074909	GA14882	CG18304	-
FBgn0074910	GA14883	DopEcR	-
FBgn0074913	GA14887	Clamp	-
FBgn0074914	GA14888	miple2	-
FBgn0074924	GA14898	GC1	-
FBgn0074925	GA14899	Cpr67Fb	-
FBgn0074926	GA14900	Cpr67Fa1, Cpr67Fa2	-
FBgn0074931	GA14905	Mondo	-
FBgn0074937	GA14911	Gk1	-
FBgn0074939	GA14913	Cyp49a1	-
FBgn0074942	GA14916	Fbxl4	-
FBgn0074947	GA14921	CG18404	-
FBgn0074948	GA14922	Sema1a	-
FBgn0074951	GA14925	Ude	-
FBgn0074972	GA14946	CG1847	-
FBgn0074973	GA14947	gprs	-
FBgn0074974	GA14948	Spag1	-
FBgn0074976	GA14950	CG18476	-
FBgn0074979	GA14953	LIMK1	-
FBgn0074980	GA14954	CG18480	-
FBgn0074981	-	-	-
FBgn0074982	GA14957	-	-
FBgn0074983	GA14958	Tak1	-
FBgn0074992	GA14967	CG18508	-
FBgn0074998	GA14973	Spn88Ea	-
FBgn0075000	GA14975	CG18530, CG11598, CG11600, CG11608	-
FBgn0075001	GA14976	Gr2a	-
FBgn0075010	GA14985	CG18547	-
FBgn0075011	GA14986	GstD10	-
FBgn0075015	GA14990	CG18558	-
FBgn0075016	GA14991	Cyp309a2	-
FBgn0075021	GA14996	r	-
FBgn0075029	GA15004	SmE	-
FBgn0075041	GA15016	REPTOR-BP	-
FBgn0075043	GA15018	CG18622	-
FBgn0075044	GA15019	ND-MNLL	-
FBgn0075046	GA15021	betaggt-II	-
FBgn0075050	GA15025	CG18635	-
FBgn0075052	GA15027	CG18641	-
FBgn0075053	GA15028	Bem46	-
FBgn0075065	GA15040	CG18661	-
FBgn0075066	GA15041	CG18662	-
FBgn0075077	GA15052	Cht7	-
FBgn0075078	GA15053	e(r)	-
FBgn0075079	GA15054	Zwilch	-
FBgn0075082	GA15057	Fur2	-
FBgn0075086	GA15061	Dop1R2	-
FBgn0075094	GA15069	CG18765	-
FBgn0075101	GA15076	Cpr65Ax2, Cpr65Ax1	-
FBgn0075102	GA15077	Cpr65Au	-
FBgn0075109	GA15084	Ku80	-
FBgn0075112	GA15087	OS9	-
FBgn0075113	GA15088	CG18808	-
FBgn0075118	GA15093	CG18815	-
FBgn0075122	GA15097	RpS7	-
FBgn0075124	GA15099	Uros1	-
FBgn0075128	GA15103	CG18858, CG31683	-
FBgn0075131	GA15106	CG18869	-
FBgn0075132	GA15107	dsb	-
FBgn0075138	GA15113	scramb2	-
FBgn0075141	GA15116	Dr	-
FBgn0075143	GA15118	Rab40	-
FBgn0075147	GA15122	alph	-
FBgn0075148	GA15123	CG1907	-
FBgn0075152	GA15127	Gycalpha99B	-
FBgn0075153	GA15128	alphaTub84D, alphaTub84B	-
FBgn0075154	-	-	-
FBgn0075156	GA15131	Cpr62Bc	-
FBgn0075163	GA15138	JTBR	-
FBgn0075175	GA15150	Rap1	-
FBgn0075177	GA15152	CG1958	-
FBgn0075178	GA15153	mu2	-
FBgn0075179	GA15154	CG42249	-
FBgn0075189	GA15164	IntS11	-
FBgn0075190	GA15165	yata	-
FBgn0075193	GA15168	alpha-Spec	-
FBgn0075198	GA15173	Rbp1, Rbp1-like	-
FBgn0075199	GA15174	Yippee	-
FBgn0075200	GA15175	l(1)G0020	-
FBgn0075202	GA15177	CG1999	-
FBgn0075204	GA15179	CG2004	-
FBgn0075208	GA15183	CG2010	-
FBgn0075209	GA15184	Ubc6	-
FBgn0075210	GA15185	ND-20L	-
FBgn0075211	GA15186	CG2016	-
FBgn0075214	GA15189	CG2021	-
FBgn0075215	GA15190	plh	-
FBgn0075217	GA15192	Nrd1	-
FBgn0075218	GA15193	CkIalpha	-
FBgn0075220	GA15195	RpS15Aa, RpS15Ab	-
FBgn0075221	GA15196	CG2034	-
FBgn0075228	GA15203	CG2046	-
FBgn0075229	GA15205	dco	-
FBgn0075232	GA15208	Hat1	-
FBgn0075235	GA15211	Cht2	-
FBgn0075236	GA15212	spirit	-
FBgn0075237	GA15213	CG2059	-
FBgn0075239	GA15215	CG2061	-
FBgn0075244	GA15220	Oseg4	-
FBgn0075251	GA15227	Dok	-
FBgn0075252	GA15228	Vago	-
FBgn0075253	-	-	-
FBgn0075256	GA15232	PEK	-
FBgn0075257	GA15233	CG2091	-
FBgn0075260	GA15236	Sec8	-
FBgn0075261	GA15237	Sym	-
FBgn0075263	GA15239	RpL35A	-
FBgn0075264	GA15240	CG2100	-
FBgn0075265	GA15241	mRpS35	-
FBgn0075266	GA15242	cas	-
FBgn0075267	GA15243	Pgant6	-
FBgn0075268	GA15244	CG2104	-
FBgn0075270	GA15246	CPT2	-
FBgn0075271	GA15247	Rab23	-
FBgn0075272	GA15248	mRpL44	-
FBgn0075275	GA15251	FMRFaR	-
FBgn0075287	GA15263	aralar1	-
FBgn0075290	GA15266	CG2145	-
FBgn0075295	GA15271	Pcmt	-
FBgn0075296	GA15272	v	-
FBgn0075297	GA15273	-	-
FBgn0075300	GA15276	Rga	-
FBgn0075301	GA15277	CG2162	-
FBgn0075309	GA15286	Xe7	-
FBgn0075311	GA15288	Mlc2	-
FBgn0075312	GA15289	CG2186	-
FBgn0075315	GA15293	su(r)	-
FBgn0075317	GA15296	CG2199	-
FBgn0075318	GA15297	CG2200	-
FBgn0075319	GA15298	CG2201	-
FBgn0075320	GA15299	CG2202	-
FBgn0075321	GA15300	Galphao	-
FBgn0075322	GA15302	Df31	-
FBgn0075327	GA15307	Fer1HCH	-
FBgn0075328	GA15308	CG2218	-
FBgn0075330	GA15310	l(1)G0289	-
FBgn0075331	GA15311	Psf3	-
FBgn0075332	GA15312	CG2224	-
FBgn0075333	GA15313	CG2225	-
FBgn0075334	GA15314	Gip	-
FBgn0075337	GA15317	jdp	-
FBgn0075340	GA15320	CG2247	-
FBgn0075341	GA15321	Rac1, Rac2	-
FBgn0075344	GA15324	Upf2	-
FBgn0075345	GA15325	Ldsdh1	-
FBgn0075346	GA15326	CG2256	-
FBgn0075347	GA15327	UbcE2H	-
FBgn0075348	GA15328	CG2258	-
FBgn0075355	GA15335	CG2267	-
FBgn0075359	GA15339	CG2277	-
FBgn0075365	GA15345	Trc8	-
FBgn0075366	GA15346	CG2310	-
FBgn0075368	GA15348	CG2321	-
FBgn0075379	GA15360	Vlet	-
FBgn0075389	GA15370	Coq5	-
FBgn0075391	GA15372	pot	-
FBgn0075392	GA15373	Ctr9	-
FBgn0075393	GA15374	Sclp	-
FBgn0075397	GA15378	atms	-
FBgn0075398	GA15379	alpha-Est2	-
FBgn0075402	GA15383	CG2519	-
FBgn0075403	GA15384	lap	-
FBgn0075404	GA15385	Gtp-bp	-
FBgn0075405	GA15386	Hus1-like	-
FBgn0075408	GA15389	cno	-
FBgn0075409	GA15390	CG2540	-
FBgn0075410	GA15391	Fpgs	-
FBgn0075411	GA15392	Cpr11B	-
FBgn0075413	GA15394	Cpr11A	-
FBgn0075414	GA15395	CG2574	-
FBgn0075415	GA15396	CG2577	-
FBgn0075416	GA15397	RacGAP84C	-
FBgn0075427	GA15409	CG2650	-
FBgn0075428	GA15410	CG2652	-
FBgn0075429	GA15411	HLH3B	-
FBgn0075430	GA15412	CG2656	-
FBgn0075431	GA15413	Spg7	-
FBgn0075432	GA15414	CG2662	-
FBgn0075433	GA15415	CG2663	-
FBgn0075434	GA15416	kkv	-
FBgn0075436	GA15418	hd	-
FBgn0075439	GA15422	Ugalt	-
FBgn0075440	GA15423	eIF2Bbeta	-
FBgn0075443	GA15426	CG2680	-
FBgn0075444	GA15427	CG2681	-
FBgn0075446	GA15429	lds	-
FBgn0075447	GA15430	CG2685	-
FBgn0075450	GA15433	CG2694, CG11322	-
FBgn0075452	GA15435	Pi3K21B	-
FBgn0075453	GA15436	CG2701	-
FBgn0075454	GA15437	Pbp95	-
FBgn0075455	GA15438	fs(1)Ya	-
FBgn0075456	GA15439	unc-45	-
FBgn0075457	GA15440	vilya	-
FBgn0075460	GA15443	ttm50	-
FBgn0075461	GA15444	crm	-
FBgn0075462	GA15445	Syx4	-
FBgn0075464	GA15447	Stip1	-
FBgn0075465	GA15448	ImpE3	-
FBgn0075469	GA15452	CG2747	-
FBgn0075477	GA15460	CG2781	-
FBgn0075478	GA15461	Dot	-
FBgn0075481	GA15464	CD98hc	-
FBgn0075489	GA15472	CG2816	-
FBgn0075490	GA15473	CG2818	-
FBgn0075492	GA15475	Shaw	-
FBgn0075497	GA15480	Cwc25	-
FBgn0075498	GA15481	Raf	-
FBgn0075500	GA15483	Tnpo-SR	-
FBgn0075501	GA15484	Rala	-
FBgn0075504	GA15487	aph-1	-
FBgn0075507	GA15490	CG2862	-
FBgn0075509	GA15492	Parg	-
FBgn0075512	GA15495	AstA-R1	-
FBgn0075513	GA15496	CG2875	-
FBgn0075516	GA15499	CG2889	-
FBgn0075520	GA15503	ksr	-
FBgn0075522	GA15505	Nmdar1	-
FBgn0075523	GA15506	Hrs	-
FBgn0075527	GA15510	CG2909	-
FBgn0075529	GA15512	CG2911	-
FBgn0075538	GA15521	kra	-
FBgn0075540	GA15523	noi	-
FBgn0075541	GA15524	CG2926	-
FBgn0075543	GA15526	Pi4KIIalpha	-
FBgn0075545	GA15528	CG2931	-
FBgn0075546	GA15529	Klf15	-
FBgn0075547	GA15530	VhaAC39-1	-
FBgn0075549	GA15532	CG2938	-
FBgn0075550	GA15533	slp2	-
FBgn0075551	GA15534	Glos, CG32783	-
FBgn0075555	GA15538	HIP, HIP-R	-
FBgn0075556	GA15539	rev7	-
FBgn0075557	GA15540	mxt	-
FBgn0075561	GA15544	CG2964	-
FBgn0075565	GA15548	Cpr23B	-
FBgn0075568	GA15551	Fnta	-
FBgn0075574	GA15557	Pp2C1	-
FBgn0075576	GA15559	RpS21	-
FBgn0075580	GA15563	CG2991	-
FBgn0075583	GA15566	RpS28b	-
FBgn0075585	GA15568	fzr	-
FBgn0075591	GA15574	Hex-A	-
FBgn0075599	GA15582	metro	-
FBgn0075618	GA15601	s-cup	-
FBgn0075648	GA15631	CG30080	-
FBgn0075652	GA15635	Zasp52	-
FBgn0075658	GA15641	CG3009	-
FBgn0075659	GA15642	CG30090	-
FBgn0075662	GA15645	CG30095	-
FBgn0075674	GA15657	Shmt	-
FBgn0075710	GA15693	Brca2	Breast cancer 2
FBgn0075731	GA15714	su(w[a])	-
FBgn0075745	GA15728	GABA-B-R3	-
FBgn0075746	GA15729	Torsin	-
FBgn0075766	GA15749	CG30281	-
FBgn0075772	GA15755	CG30291	-
FBgn0075775	GA15758	-	-
FBgn0075825	GA15808	Magi	-
FBgn0075826	GA15809	CG30389	-
FBgn0075848	GA15831	nord	-
FBgn0075858	GA15842	CG30431	-
FBgn0075862	GA15846	Cht11	-
FBgn0075865	GA15849	Opbp	-
FBgn0075869	GA15853	CG3045	-
FBgn0075871	GA15855	CG30456	-
FBgn0075885	-	-	-
FBgn0075892	GA15876	Cyp12d1-d, Cyp12d1-p	-
FBgn0075908	GA15892	AMPKalpha	-
FBgn0075909	GA15893	HLH4C	-
FBgn0075910	GA15894	l(2)k05819	-
FBgn0075912	GA15896	Dim1	-
FBgn0075913	GA15897	NTPase	-
FBgn0075920	GA15904	aurA	-
FBgn0075921	GA15905	Taf10b	-
FBgn0075925	GA15909	Nf-YC	-
FBgn0075926	GA15910	CG3077	-
FBgn0075928	GA15912	CG3081	-
FBgn0075930	GA15914	Prx6005	-
FBgn0075937	GA15921	dor	-
FBgn0075942	GA15926	b6	-
FBgn0075944	GA15928	gskt	-
FBgn0075945	GA15929	mesh	-
FBgn0075946	GA15930	qless	-
FBgn0075947	GA15931	stops	-
FBgn0075948	GA15932	CG31007	-
FBgn0075950	GA15934	Cad99C	-
FBgn0075951	GA15935	CG31010	-
FBgn0075953	GA15937	CG31013	-
FBgn0075954	GA15938	PH4alphaSG1	-
FBgn0075955	GA15939	PH4alphaPV	-
FBgn0075959	GA15943	CG31019	-
FBgn0075960	GA15944	spdo	-
FBgn0075961	GA15945	CG31021	-
FBgn0075962	GA15946	PH4alphaEFB	-
FBgn0075963	GA15947	Ppi1	-
FBgn0075965	GA15949	CG31029	-
FBgn0075966	GA15950	CG31030	-
FBgn0075967	-	-	-
FBgn0075969	GA15953	Jon99Cii, Jon99Fi, Jon99Fii, Jon99Ciii	-
FBgn0075971	GA15955	CG31036	-
FBgn0075973	GA15957	CG31038	-
FBgn0075974	GA15958	Jon99Ci	-
FBgn0075976	GA15960	Cog7	-
FBgn0075977	GA15961	CG31041	-
FBgn0075983	GA15967	Nha2	-
FBgn0076001	GA15985	Lerp	-
FBgn0076016	GA16000	mRpL16	-
FBgn0076018	GA16002	LpR2, LpR1	-
FBgn0076027	GA16011	CG31103	-
FBgn0076029	GA16013	ppk22	-
FBgn0076031	GA16015	CG31109	-
FBgn0076032	GA16016	5PtaseI	-
FBgn0076033	GA16017	CG31111	-
FBgn0076035	GA16019	CG31115	-
FBgn0076038	GA16022	RabX4	-
FBgn0076039	GA16023	HDAC11	-
FBgn0076043	GA16027	CG31125	-
FBgn0076044	GA16028	CG31126	-
FBgn0076045	GA16029	Wsck	-
FBgn0076046	-	-	-
FBgn0076048	GA16032	BRWD3	-
FBgn0076055	GA16039	ewg	-
FBgn0076061	GA16045	mthl11	-
FBgn0076066	GA16050	rumi	-
FBgn0076067	GA16051	Rpb7	-
FBgn0076080	GA16064	Gr93c	-
FBgn0076082	GA16066	CG31176	-
FBgn0076084	GA16068	CG31178	-
FBgn0076099	GA16083	CG31195	-
FBgn0076101	GA16085	CG31198	-
FBgn0076102	GA16086	CG31199	-
FBgn0076103	GA16087	CG31200	-
FBgn0076104	GA16088	GluRIIE	-
FBgn0076105	GA16089	alpha-Man-Ic	-
FBgn0076107	GA16091	CG31204	-
FBgn0076113	GA16097	CG31211	-
FBgn0076116	GA16100	modSP	-
FBgn0076117	-	-	-
FBgn0076125	GA16109	CG31233	-
FBgn0076138	GA16122	CG31248	-
FBgn0076145	GA16129	Cenp-C	-
[truncated: 5,046 more rows]

## Sheet: Genes 10kb top 100 SNPs 
D. pseudoobscura ID	Annotation Symbol	Drosophila Orthologs
FBgn0070870	GA10814	CG11170
FBgn0072013	-	-
FBgn0073337	GA13300	CG1486
FBgn0074251	GA14222	tty
FBgn0074889	GA14862	CG18265
FBgn0075237	GA15213	CG2059
FBgn0075251	GA15227	Dok
FBgn0075652	GA15635	Zasp52
FBgn0076670	GA16655	Adi1
FBgn0078871	GA18871	f
FBgn0079138	GA19141	Fas3
FBgn0080287	GA20292	Flacc
FBgn0080330	GA20335	Tab2
FBgn0080395	GA20400	Dhc64C
FBgn0080620	GA20626	Ars2
FBgn0081927	GA21942	brk
FBgn0243547	GA14069	Atg5
FBgn0244855	GA23453	CG7589
FBgn0245118	GA23719	CG8300
FBgn0245223	GA23824	-
FBgn0245461	GA24062	-
FBgn0246519	GA25136	CG30463
FBgn0246520	GA25137	CG8306
FBgn0249663	GA28301	-
FBgn0263807	GA30265	Strn-Mlck

## Sheet: Genes Chr3 Peak Region
D. pseudoobscura ID	Annotation Symbol	Drosophila Orthologs	Name
FBgn0080538	GA20544	Spn47C	-
FBgn0071976	GA11927	Obp47a	Odorant-binding protein 47a
FBgn0071975	GA11926	polyph	-
FBgn0080973	GA20984	CG8320	-
FBgn0080968	GA20979	Pex11	-
FBgn0080967	GA20978	CG8314	-
FBgn0073930	GA13898	-	-
FBgn0081012	GA21023	CG8366	-
FBgn0080959	GA20970	Cyp4aa1	-
FBgn0080620	GA20626	Ars2	-
FBgn0073138	GA13100	SmydA-5	-
FBgn0245483	GA24084	CG7849	-
FBgn0080621	GA20627	l(2)k09848	-
FBgn0073140	GA13102	CCHa2-R	-
FBgn0080631	GA20637	CG7856	-
FBgn0245479	GA24080	Vkor	-
FBgn0078861	GA18861	Arp53D	-
FBgn0081388	GA21401	Sod2	-
FBgn0078773	GA18773	CG34189	-
FBgn0246515	GA25132	Acp53C14c	-
FBgn0246516	GA25133	-	-
FBgn0243575	GA21214	Acp53Ea	-
FBgn0073882	GA13850	Acp53C14b	-
FBgn0081205	GA21217	Acp53C14a	-
FBgn0073883	GA13851	CG15617	-
FBgn0245477	-	-	-
FBgn0246517	-	-	-
FBgn0245476	GA24077	-	-
FBgn0246518	GA25135	-	-
FBgn0078739	GA18739	Idgf6	-
FBgn0245475	GA24076	CG34458	-
FBgn0245474	GA24075	CG34457	-
FBgn0245473	GA24074	-	-
FBgn0080861	GA20871	Nach	-
FBgn0243574	GA20907	Amyrel	-
FBgn0078633	GA18633	CG5065	-
FBgn0078652	GA18652	CG5089	-
FBgn0246520	GA25137	CG8306	-
FBgn0080330	GA20335	Tab2	-
FBgn0246521	GA25138	-	-
FBgn0082048	GA22064	EndoB	-
FBgn0070870	GA10814	CG11170	-
FBgn0070938	GA10882	CG11275	-
FBgn0079836	GA19840	CG6758	-
FBgn0075869	GA15853	CG3045	-
FBgn0246522	GA25139	CG34206	-
FBgn0245470	GA24071	gom	-
FBgn0070935	GA10879	CG11269	-
FBgn0246523	GA25140	-	-
FBgn0070789	GA10733	GM130	-
FBgn0078794	GA18794	mei-S332	-
FBgn0245469	GA24070	-	-
FBgn0075766	GA15749	CG30281	-
FBgn0245467	GA24068	CG30280	-
FBgn0246524	GA25141	Vrp1	-
FBgn0079720	GA19724	CG6613	-
FBgn0081966	GA21981	Acox57D-d	-
FBgn0246525	GA25142	CG32756 <newline> CG12728	-
FBgn0081965	GA21980	Acox57D-p	-
FBgn0082052	GA22068	eEFSec	-
FBgn0070621	GA10564	CG10795	-
FBgn0073917	GA13885	cv-2	-
FBgn0074776	-	-	-
FBgn0082043	GA22059	CG9822	-
FBgn0073913	GA13881	BBS9	-
FBgn0080924	GA20935	Gpo1	-
FBgn0263806	GA30264	CG12970	-
FBgn0080922	GA20933	tun	-
FBgn0080918	GA20929	CG8249	-
FBgn0080915	GA20926	Poxn	-
FBgn0246527	GA25144	-	-
FBgn0075648	GA15631	CG30080	-
FBgn0245464	GA24065	-	-
FBgn0075659	GA15642	CG30090	-
FBgn0246528	GA25145	CG33461	-
FBgn0080893	GA20904	Cep89	-
FBgn0077326	GA17313	Impbeta11	-
FBgn0246529	GA25146	CG14321	-
FBgn0245463	-	-	-
FBgn0023293	GA20901	Vha14-1	-
FBgn0082463	GA29433	-	mir-278
FBgn0080885	GA20895	CG8204	-
FBgn0245462	GA24063	betaGlu	-
FBgn0073535	GA13499	botv	-
FBgn0246531	GA25148	-	-
FBgn0073542	GA13506	CG15118	-
FBgn0073536	GA13500	CG15111	-
FBgn0080975	GA20986	ATPCL	-
FBgn0263807	GA30265	Strn-Mlck	-
FBgn0245481	GA24082	ppk6	-
FBgn0245480	GA24081	resilin	-
FBgn0081156	GA21168	unc-104	-
FBgn0080813	GA20823	Picot	-
FBgn0074973	GA14947	gprs	-
FBgn0080919	GA20930	Alk	-
FBgn0080960	GA20971	CG8303	-
FBgn0078899	GA18899	MED16	-
FBgn0079820	GA19824	a	-
FBgn0079787	GA19791	NtR	-
FBgn0070800	GA10744	CG11073	-
FBgn0245465	GA24066	CG30089	-
FBgn0080888	GA20898	CG8207	-
FBgn0080886	GA20896	fus	-
FBgn0073541	GA13505	CG15117	-
FBgn0245461	GA24062	-	-
FBgn0080956	GA20967	CG8299	-
FBgn0246519	GA25136	CG30463	-
FBgn0075652	GA15635	Zasp52	-
FBgn0074542	HP5	-
FBgn0248609	fliI	-
FBgn0073337	CG1486	-
FBgn0248537	-	-
FBgn0073012	CG14424	-
FBgn0249841	CG3598	-
FBgn0247979	dpr8	-
FBgn0244574	Dak1	-
FBgn0246368	disco-r	-
FBgn0244787	-	-
FBgn0082145	TH1	-
FBgn0244936	Cyp318a1	-
FBgn0071822	CG12723	-
FBgn0245264	-	-
FBgn0077535	CG3566	-
FBgn0080100	Pvf1	-
FBgn0080098	CG7101	-
FBgn0080287	Flacc	-
FBgn0080302	CG7378	-
FBgn0245118	CG8300	-
FBgn0249930	CG1677	-
FBgn0074111	unc-119	-
FBgn0081927	brk	-
FBgn0243547	Atg5	-
FBgn0249791	-	-
FBgn0249747	CG15034	-
FBgn0245169	-	-
FBgn0249663	-	-
FBgn0245182	CG34337	-
FBgn0081931	CG9657	-
FBgn0245188	-	-
FBgn0245191	-	-
FBgn0245215	-	-
FBgn0248838	-	-
FBgn0075547	VhaAC39-1	-
FBgn0075585	fzr	-
FBgn0080605	mnb	-
FBgn0080839	Socs16D	-
FBgn0072808	CG14105	-
FBgn0081597	DCTN1-p150	-
FBgn0245178	vers	-
FBgn0079510	CG43693	-
FBgn0244898	CG32081	-
FBgn0245183	klu	-
FBgn0245184	-	-
FBgn0072834	CG14147	-
FBgn0245227	Rbfox1	-
FBgn0080759	hay	-
FBgn0245232	CG34001	-
FBgn0076668	CG32066	-
FBgn0076670	Adi1	-
FBgn0076669	simj	-
FBgn0080442	Oatp74D	-
FBgn0076757	edin	-
FBgn0072539	CG13733	-
FBgn0245235	-	-
FBgn0074889	CG18265	-
FBgn0076748	CG32176	-
FBgn0071543	CG12229	-
FBgn0076747	Coq4	-
FBgn0245236	CG33051	-
FBgn0245237	-	-
FBgn0245238	blot	-
FBgn0079595	Cad74A	-
FBgn0080502	tap	-
FBgn0245240	CG13727	-
FBgn0082471	-	mir-219
FBgn0079635	CG6497	-
FBgn0080000	CG6983	-
FBgn0079614	Jon65Aiv	-
FBgn0244842	-	-
FBgn0245255	-	-
FBgn0080860	CG8177	-
FBgn0244817	-	-
FBgn0244816	-	-
FBgn0245358	-	-
FBgn0071600	ttm2	-
FBgn0249738	frac	-
FBgn0249733	-	-
FBgn0080397	CG7509	-
FBgn0075113	CG18808	-
FBgn0072520	CG13708	-
FBgn0072221	CG13287	-

## Sheet: GOwinda Results 10kb
GO Term ID	Avg Nr Genes per Simulation	Nr Genes Found with Candidate SNPs	P-value	Corrected P-value	Nr Genes Found for Category	Nr Potential Genes	Nr Genes in Category	GO Term Description	Genes in GO term
GO:0080019	0.275	4	0.000202	0.385748	4	13	18	fatty-acyl-CoA reductase (alcohol-forming) activity	fbgn0038032,fbgn0034142,fbgn0034143,fbgn0034145
GO:0032504	2.259	10	0.000425	0.416539	10	85	245	multicellular organism reproduction	fbgn0015584,fbgn0053530,fbgn0038829,fbgn0034417,fbgn0050463,fbgn0033572,fbgn0034153,fbgn0034152,fbgn0031412,fbgn0030828
GO:0000003	2.431	10	0.000598	0.416539	10	91	254	reproduction	fbgn0015584,fbgn0053530,fbgn0038829,fbgn0034417,fbgn0050463,fbgn0033572,fbgn0034153,fbgn0034152,fbgn0031412,fbgn0030828
GO:0072384	0.223	3	0.00099	0.474065	3	8	8	organelle transport along microtubule	fbgn0267002,fbgn0001108,fbgn0261797
GO:0030955	0.067	2	0.001466	0.474065	2	4	6	potassium ion binding	fbgn0036723,fbgn0031462
GO:0031420	0.067	2	0.001466	0.474065	2	4	6	alkali metal ion binding	fbgn0036723,fbgn0031462
GO:0004743	0.067	2	0.001466	0.474065	2	4	6	pyruvate kinase activity	fbgn0036723,fbgn0031462
GO:2000035	0.087	2	0.002359	0.567205	2	3	3	regulation of stem cell division	fbgn0086253,fbgn0013469
GO:0016401	0.009	2	0.002485	0.567205	2	2	2	palmitoyl-CoA oxidase activity	fbgn0034629,fbgn0034628
GO:0016620	0.646	4	0.003739	0.567205	4	24	37	oxidoreductase activity, acting on the aldehyde or oxo group of donors, NAD or NADP as acceptor	fbgn0038032,fbgn0034142,fbgn0034143,fbgn0034145
GO:0042579	1.517	6	0.004584	0.567205	6	65	83	microbody	fbgn0011676,fbgn0038876,fbgn0034058,fbgn0034629,fbgn0034628,fbgn0034145
GO:0007132	0.005	1	0.004762	0.567205	1	1	1	meiotic metaphase I	fbgn0002715
GO:0005815	1.599	6	0.004997	0.567205	6	60	72	microtubule organizing center	fbgn0040208,fbgn0028901,fbgn0001108,fbgn0026620,fbgn0017581,fbgn0262699
GO:0003997	0.089	2	0.00503	0.567205	2	6	6	acyl-CoA oxidase activity	fbgn0034629,fbgn0034628
GO:0005509	5.8	13	0.005238	0.567205	13	168	218	calcium ion binding	fbgn0030973,fbgn0035798,fbgn0053098,fbgn0038829,fbgn0036712,fbgn0036715,fbgn0026144,fbgn0029084,fbgn0022160,fbgn0000497,fbgn0000709,fbgn0031410,fbgn0031464
GO:0042328	0.006	1	0.005884	0.567205	1	1	1	heparan sulfate N-acetylglucosaminyltransferase activity	fbgn0027535
GO:0001888	0.006	1	0.005884	0.567205	1	1	1	glucuronyl-galactosyl-proteoglycan 4-alpha-N-acetylglucosaminyltransferase activity	fbgn0027535
GO:0034243	0.396	3	0.00599	0.567205	3	13	14	regulation of transcription elongation from RNA polymerase II promoter	fbgn0038872,fbgn0028982,fbgn0010416
GO:0007068	0.134	2	0.006085	0.567205	2	4	4	negative regulation of transcription during mitosis	fbgn0038872,fbgn0010416
GO:0007070	0.134	2	0.006085	0.567205	2	4	4	negative regulation of transcription from RNA polymerase II promoter during mitosis	fbgn0038872,fbgn0010416
GO:0032021	0.134	2	0.006085	0.567205	2	4	4	NELF complex	fbgn0038872,fbgn0010416
GO:0034244	0.134	2	0.006085	0.567205	2	4	4	negative regulation of transcription elongation from RNA polymerase II promoter	fbgn0038872,fbgn0010416
GO:0045896	0.134	2	0.006085	0.567205	2	4	4	regulation of transcription during mitosis	fbgn0038872,fbgn0010416
GO:0046021	0.134	2	0.006085	0.567205	2	4	4	regulation of transcription from RNA polymerase II promoter, mitotic	fbgn0038872,fbgn0010416
GO:0032785	0.134	2	0.006085	0.567205	2	4	4	negative regulation of DNA-templated transcription, elongation	fbgn0038872,fbgn0010416
GO:0004566	0.006	1	0.006136	0.567205	1	1	3	beta-glucuronidase activity	fbgn0034417
GO:0036404	0.007	1	0.006917	0.581865	1	1	1	conversion of ds siRNA to ss siRNA	fbgn0033062
GO:0033168	0.007	1	0.006917	0.581865	1	1	1	conversion of ds siRNA to ss siRNA involved in RNA interference	fbgn0033062
GO:0006127	0.007	1	0.006928	0.581865	1	1	2	glycerophosphate shuttle	fbgn0022160
GO:0016087	0.007	1	0.007119	0.581865	1	1	1	ecdysiostatic hormone activity	fbgn0036713
GO:0032784	0.44	3	0.008313	0.619883	3	17	19	regulation of DNA-templated transcription, elongation	fbgn0038872,fbgn0028982,fbgn0010416
GO:0070700	0.009	1	0.009056	0.619883	1	1	1	BMP receptor binding	fbgn0000395
GO:0033612	0.009	1	0.009056	0.619883	1	1	1	receptor serine/threonine kinase binding	fbgn0000395
GO:0070696	0.009	1	0.009056	0.619883	1	1	1	transmembrane receptor protein serine/threonine kinase binding	fbgn0000395
GO:0016491	11.989	22	0.009191	0.619883	22	474	664	oxidoreductase activity	fbgn0011676,fbgn0030975,fbgn0010213,fbgn0030968,fbgn0042131,fbgn0052068,fbgn0036706,fbgn0037933,fbgn0036728,fbgn0022160,fbgn0001208,fbgn0034053,fbgn0034629,fbgn0034628,fbgn0038032,fbgn0053544,fbgn0038038,fbgn0038037,fbgn0031464,fbgn0034142,fbgn0034143,fbgn0034145
GO:0007279	0.465	3	0.009548	0.619883	3	15	33	pole cell formation	fbgn0261797,fbgn0026620,fbgn0039016
GO:0072593	0.16	2	0.00968	0.619883	2	8	10	reactive oxygen species metabolic process	fbgn0010213,fbgn0031464
GO:0046701	0.012	1	0.012098	0.619883	1	2	4	insecticide catabolic process	fbgn0034053
GO:0090487	0.012	1	0.012098	0.619883	1	2	4	secondary metabolite catabolic process	fbgn0034053
GO:0009407	0.012	1	0.012098	0.619883	1	2	4	toxin catabolic process	fbgn0034053
GO:0042178	0.012	1	0.012098	0.619883	1	2	4	xenobiotic catabolic process	fbgn0034053
GO:0007321	0.012	1	0.012404	0.619883	1	1	4	sperm displacement	fbgn0015584
GO:0046959	0.188	2	0.01249	0.619883	2	7	7	habituation	fbgn0000536,fbgn0010762
GO:0006451	0.013	1	0.012505	0.619883	1	2	4	translational readthrough	fbgn0034627
GO:0005777	1.362	5	0.012725	0.619883	5	57	73	peroxisome	fbgn0011676,fbgn0038876,fbgn0034058,fbgn0034629,fbgn0034628
GO:0051654	0.188	2	0.012757	0.619883	2	6	6	establishment of mitochondrion localization	fbgn0001108,fbgn0261797
GO:0034643	0.188	2	0.012757	0.619883	2	6	6	establishment of mitochondrion localization, microtubule-mediated	fbgn0001108,fbgn0261797
GO:0047497	0.188	2	0.012757	0.619883	2	6	6	mitochondrion transport along microtubule	fbgn0001108,fbgn0261797
GO:0071451	0.013	1	0.01279	0.619883	1	2	2	cellular response to superoxide	fbgn0010213
GO:0019430	0.013	1	0.01279	0.619883	1	2	2	removal of superoxide radicals	fbgn0010213
GO:0000303	0.013	1	0.01279	0.619883	1	2	2	response to superoxide	fbgn0010213
GO:0016900	0.013	1	0.013177	0.619883	1	1	1	oxidoreductase activity, acting on the CH-OH group of donors, disulfide as acceptor	fbgn0053544
GO:0047057	0.013	1	0.013177	0.619883	1	1	1	vitamin-K-epoxide reductase (warfarin-sensitive) activity	fbgn0053544
GO:0005813	1.417	5	0.01342	0.619883	5	54	64	centrosome	fbgn0040208,fbgn0001108,fbgn0026620,fbgn0017581,fbgn0262699
GO:0016903	0.9	4	0.01343	0.619883	4	32	48	oxidoreductase activity, acting on the aldehyde or oxo group of donors	fbgn0038032,fbgn0034142,fbgn0034143,fbgn0034145
GO:0005615	5.286	12	0.013813	0.619883	12	190	395	extracellular space	fbgn0027570,fbgn0015584,fbgn0053530,fbgn0038829,fbgn0013763,fbgn0052185,fbgn0036713,fbgn0034417,fbgn0033572,fbgn0034153,fbgn0034152,fbgn0030828
GO:0005460	0.014	1	0.014278	0.619883	1	1	1	UDP-glucose transmembrane transporter activity	fbgn0042641
GO:0005461	0.014	1	0.014278	0.619883	1	1	1	UDP-glucuronic acid transmembrane transporter activity	fbgn0042641
GO:0015787	0.014	1	0.014278	0.619883	1	1	1	UDP-glucuronic acid transport	fbgn0042641
GO:0015786	0.014	1	0.014278	0.619883	1	1	1	UDP-glucose transport	fbgn0042641
GO:0017053	0.544	3	0.015447	0.650229	3	22	25	transcriptional repressor complex	fbgn0038872,fbgn0010416,fbgn0010762
GO:0016188	0.016	1	0.015757	0.650229	1	1	1	synaptic vesicle maturation	fbgn0267002
GO:0047496	0.016	1	0.015757	0.650229	1	1	1	vesicle transport along microtubule	fbgn0267002
GO:0048039	0.016	1	0.015846	0.650229	1	1	1	ubiquinone binding	fbgn0036728
GO:0097493	0.016	1	0.016239	0.651756	1	1	1	structural molecule activity conferring elasticity	fbgn0034157
GO:0030023	0.016	1	0.016239	0.651756	1	1	1	extracellular matrix constituent conferring elasticity	fbgn0034157
GO:0030859	0.631	3	0.017425	0.681456	3	9	9	polarized epithelial cell differentiation	fbgn0001108,fbgn0000497,fbgn0261797
GO:0045198	0.631	3	0.017425	0.681456	3	9	9	establishment of epithelial cell apical/basal polarity	fbgn0001108,fbgn0000497,fbgn0261797
GO:0008083	0.801	4	0.017621	0.681456	4	24	30	growth factor activity	fbgn0030964,fbgn0033652,fbgn0031461,fbgn0029002
GO:0015297	0.776	4	0.017668	0.681456	4	24	28	antiporter activity	fbgn0265767,fbgn0042641,fbgn0036043,fbgn0040031
GO:0016634	0.204	2	0.018057	0.688606	2	11	11	oxidoreductase activity, acting on the CH-CH group of donors, oxygen as acceptor	fbgn0034629,fbgn0034628
GO:0034501	0.224	2	0.018407	0.695243	2	6	7	protein localization to kinetochore	fbgn0001108,fbgn0261797
GO:0006801	0.019	1	0.019237	0.711395	1	3	3	superoxide metabolic process	fbgn0010213
GO:0035195	0.227	2	0.019479	0.711395	2	9	22	gene silencing by miRNA	fbgn0033062,fbgn0039016
GO:0010309	0.02	1	0.01957	0.711395	1	1	1	acireductone dioxygenase [iron(II)-requiring] activity	fbgn0052068
GO:0030855	1.101	4	0.019713	0.711395	4	22	23	epithelial cell differentiation	fbgn0262111,fbgn0001108,fbgn0000497,fbgn0261797
GO:0007367	0.58	3	0.019814	0.711395	3	20	37	segment polarity determination	fbgn0042641,fbgn0027535,fbgn0039016
GO:0032433	0.02	1	0.019825	0.711395	1	2	2	filopodium tip	fbgn0243516
GO:0070417	0.021	1	0.02134	0.770235	1	2	2	cellular response to cold	fbgn0036712
GO:0006788	0.022	1	0.021734	0.770235	1	1	1	heme oxidation	fbgn0037933
GO:0004392	0.022	1	0.021734	0.770235	1	1	1	heme oxygenase (decyclizing) activity	fbgn0037933
GO:0090068	0.68	3	0.022337	0.788791	3	17	26	positive regulation of cell cycle process	fbgn0261797,fbgn0036248,fbgn0262699
GO:0034502	0.25	2	0.023179	0.81875	2	7	8	protein localization to chromosome	fbgn0001108,fbgn0261797
GO:0016604	0.579	3	0.025093	0.890855	3	28	60	nuclear body	fbgn0037248,fbgn0036248,fbgn0028982
GO:0033160	0.026	1	0.025492	0.890855	1	2	2	positive regulation of protein import into nucleus, translocation	fbgn0086358
GO:0033158	0.026	1	0.025492	0.890855	1	2	2	regulation of protein import into nucleus, translocation	fbgn0086358
GO:0046976	0.026	1	0.025528	0.890855	1	1	1	histone methyltransferase activity (H3-K27 specific)	fbgn0000629
GO:0050309	0.026	1	0.026048	0.89276	1	1	1	sugar-terminal-phosphatase activity	fbgn0031463
GO:0004346	0.026	1	0.026048	0.89276	1	1	1	glucose-6-phosphatase activity	fbgn0031463
GO:0036122	0.027	1	0.026561	0.89276	1	2	2	BMP binding	fbgn0000395
GO:0019748	1.739	5	0.026578	0.89276	5	58	89	secondary metabolic process	fbgn0000527,fbgn0001108,fbgn0261797,fbgn0034053,fbgn0000629
GO:0006646	0.027	1	0.026975	0.89276	1	1	1	phosphatidylethanolamine biosynthetic process	fbgn0000536
GO:0046337	0.027	1	0.026975	0.89276	1	1	1	phosphatidylethanolamine metabolic process	fbgn0000536
GO:0061177	0.462	2	0.027669	0.911349	2	5	5	type Is terminal bouton	fbgn0003165,fbgn0040505
GO:0061176	0.462	2	0.027669	0.911349	2	5	6	type Ib terminal bouton	fbgn0003165,fbgn0040505
GO:0032925	0.028	1	0.02827	0.921672	1	2	2	regulation of activin receptor signaling pathway	fbgn0031461
GO:0032927	0.028	1	0.02827	0.921672	1	2	2	positive regulation of activin receptor signaling pathway	fbgn0031461
GO:0030621	0.029	1	0.028592	0.921672	1	2	3	U4 snRNA binding	fbgn0036733
GO:0035089	0.736	3	0.028663	0.921672	3	11	11	establishment of apical/basal cell polarity	fbgn0001108,fbgn0000497,fbgn0261797
GO:0044262	1.672	5	0.030139	0.92457	5	60	71	cellular carbohydrate metabolic process	fbgn0020236,fbgn0036723,fbgn0022160,fbgn0027535,fbgn0031462
GO:0004452	0.03	1	0.03044	0.92457	1	1	1	isopentenyl-diphosphate delta-isomerase activity	fbgn0038876
GO:0008023	0.701	3	0.030867	0.92457	3	28	29	transcription elongation factor complex	fbgn0038872,fbgn0028982,fbgn0010416
GO:2000105	0.031	1	0.031109	0.92457	1	3	3	positive regulation of DNA-dependent DNA replication	fbgn0036248
GO:0032877	0.031	1	0.031109	0.92457	1	3	3	positive regulation of DNA endoreduplication	fbgn0036248
GO:0016559	0.032	1	0.031959	0.92457	1	2	3	peroxisome fission	fbgn0034058
GO:0090162	0.757	3	0.032082	0.92457	3	13	13	establishment of epithelial cell polarity	fbgn0001108,fbgn0000497,fbgn0261797
GO:0035194	0.725	3	0.033289	0.92457	3	27	52	posttranscriptional gene silencing by RNA	fbgn0010113,fbgn0033062,fbgn0039016
GO:0016441	0.725	3	0.033289	0.92457	3	27	52	posttranscriptional gene silencing	fbgn0010113,fbgn0033062,fbgn0039016
GO:0007612	2.469	6	0.033537	0.92457	6	69	111	learning	fbgn0000536,fbgn0000636,fbgn0029084,fbgn0034046,fbgn0259168,fbgn0010762
GO:0006820	2.923	7	0.034132	0.92457	7	104	113	anion transport	fbgn0030746,fbgn0036732,fbgn0042641,fbgn0052079,fbgn0036043,fbgn0033572,fbgn0015558
GO:0061162	0.781	3	0.034626	0.92457	3	13	14	establishment of monopolar cell polarity	fbgn0001108,fbgn0000497,fbgn0261797
GO:0061339	0.781	3	0.034626	0.92457	3	13	14	establishment or maintenance of monopolar cell polarity	fbgn0001108,fbgn0000497,fbgn0261797
GO:0051019	0.035	1	0.034662	0.92457	1	1	1	mitogen-activated protein kinase binding	fbgn0017581
GO:0061174	0.481	2	0.035598	0.92457	2	6	7	type I terminal bouton	fbgn0003165,fbgn0040505
GO:0008365	0.036	1	0.035633	0.92457	1	1	1	adult chitin-based cuticle development	fbgn0031464
GO:0016175	0.036	1	0.035633	0.92457	1	1	1	superoxide-generating NADPH oxidase activity	fbgn0031464
GO:0050664	0.036	1	0.035633	0.92457	1	1	1	oxidoreductase activity, acting on NAD(P)H, oxygen as acceptor	fbgn0031464
GO:0044183	0.036	1	0.035647	0.92457	1	1	2	protein binding involved in protein folding	fbgn0030457
GO:0048067	0.308	2	0.035649	0.92457	2	9	12	cuticle pigmentation	fbgn0000527,fbgn0031464
GO:0004475	0.036	1	0.035678	0.92457	1	2	2	mannose-1-phosphate guanylyltransferase activity	fbgn0034035
GO:0008905	0.036	1	0.035678	0.92457	1	2	2	mannose-phosphate guanylyltransferase activity	fbgn0034035
GO:0033181	0.311	2	0.0361	0.92457	2	14	14	plasma membrane proton-transporting V-type ATPase complex	fbgn0028665,fbgn0262512
GO:0004497	0.732	3	0.037296	0.92457	3	26	39	monooxygenase activity	fbgn0011676,fbgn0001208,fbgn0034053
GO:0017022	1.228	4	0.037691	0.92457	4	44	49	myosin binding	fbgn0030869,fbgn0037836,fbgn0040208,fbgn0025463
GO:0003995	0.267	2	0.038254	0.92457	2	14	15	acyl-CoA dehydrogenase activity	fbgn0034629,fbgn0034628
GO:0044708	11.47	18	0.038283	0.92457	18	339	577	single-organism behavior	fbgn0000536,fbgn0261268,fbgn0267002,fbgn0003130,fbgn0000636,fbgn0023076,fbgn0000527,fbgn0003165,fbgn0029084,fbgn0038870,fbgn0022160,fbgn0000709,fbgn0034046,fbgn0001208,fbgn0243516,fbgn0259168,fbgn0010762,fbgn0013469
GO:0004730	0.039	1	0.038287	0.92457	1	3	3	pseudouridylate synthase activity	fbgn0034703
GO:0030239	0.322	2	0.038409	0.92457	2	11	13	myofibril assembly	fbgn0265991,fbgn0000709
GO:0015785	0.039	1	0.038526	0.92457	1	2	2	UDP-galactose transport	fbgn0042641
GO:0016979	0.039	1	0.038887	0.92457	1	2	2	lipoate-protein ligase activity	fbgn0037251
GO:0009107	0.039	1	0.038887	0.92457	1	2	2	lipoate biosynthetic process	fbgn0037251
GO:0009106	0.039	1	0.038887	0.92457	1	2	2	lipoate metabolic process	fbgn0037251
GO:0004687	0.04	1	0.039207	0.92457	1	2	4	myosin light chain kinase activity	fbgn0265045
GO:0008088	0.778	3	0.039422	0.92457	3	22	23	axon cargo transport	fbgn0267002,fbgn0001108,fbgn0261797
GO:0004415	0.04	1	0.040332	0.92457	1	1	1	hyalurononglucosaminidase activity	fbgn0038870
GO:0045740	0.041	1	0.040435	0.92457	1	4	4	positive regulation of DNA replication	fbgn0036248
GO:0007522	0.767	3	0.040491	0.92457	3	14	16	visceral muscle development	fbgn0033652,fbgn0040505,fbgn0243516
GO:0004997	0.041	1	0.040804	0.92457	1	1	1	thyrotropin-releasing hormone receptor activity	fbgn0038874
GO:0042654	0.041	1	0.040804	0.92457	1	1	1	ecdysis-triggering hormone receptor activity	fbgn0038874
GO:0030517	0.041	1	0.040904	0.92457	1	1	3	negative regulation of axon extension	fbgn0014133
GO:1900377	0.041	1	0.041183	0.92457	1	1	1	negative regulation of secondary metabolite biosynthetic process	fbgn0000527
GO:1900376	0.041	1	0.041183	0.92457	1	1	1	regulation of secondary metabolite biosynthetic process	fbgn0000527
GO:0048022	0.041	1	0.041183	0.92457	1	1	1	negative regulation of melanin biosynthetic process	fbgn0000527
GO:0048021	0.041	1	0.041183	0.92457	1	1	1	regulation of melanin biosynthetic process	fbgn0000527
GO:0003833	0.041	1	0.041183	0.92457	1	1	1	beta-alanyl-dopamine synthase activity	fbgn0000527
GO:0052803	0.041	1	0.041183	0.92457	1	1	3	imidazole-containing compound metabolic process	fbgn0000527
GO:0043042	0.041	1	0.041183	0.92457	1	1	1	amino acid adenylylation by nonribosomal peptide synthase	fbgn0000527
GO:0043041	0.041	1	0.041183	0.92457	1	1	1	amino acid activation for nonribosomal peptide biosynthetic process	fbgn0000527
GO:0001692	0.041	1	0.041183	0.92457	1	1	3	histamine metabolic process	fbgn0000527
GO:0031047	0.787	3	0.041198	0.92457	3	30	58	gene silencing by RNA	fbgn0010113,fbgn0033062,fbgn0039016
GO:0033577	0.041	1	0.041208	0.92457	1	1	1	protein glycosylation in endoplasmic reticulum	fbgn0086253
GO:0006266	0.041	1	0.041275	0.92457	1	2	2	DNA ligation	fbgn0038035
GO:0051103	0.041	1	0.041275	0.92457	1	2	2	DNA ligation involved in DNA repair	fbgn0038035
GO:0004784	0.042	1	0.041375	0.92457	1	3	3	superoxide dismutase activity	fbgn0010213
GO:0016721	0.042	1	0.041375	0.92457	1	3	3	oxidoreductase activity, acting on superoxide radicals as acceptor	fbgn0010213
GO:0004946	0.042	1	0.041438	0.92457	1	2	2	bombesin receptor activity	fbgn0033058
GO:0031989	0.042	1	0.041438	0.92457	1	2	2	bombesin receptor signaling pathway	fbgn0033058
GO:0051256	0.042	1	0.042316	0.935908	1	1	1	spindle midzone assembly involved in mitosis	fbgn0001108
GO:0051323	0.043	1	0.042738	0.935908	1	3	3	metaphase	fbgn0002715
GO:0070462	0.043	1	0.042864	0.935908	1	1	1	plus-end specific microtubule depolymerization	fbgn0040208
GO:0030350	0.043	1	0.043174	0.935908	1	1	1	iron-responsive element binding	fbgn0024958
GO:0051451	0.044	1	0.043744	0.935908	1	2	2	myoblast migration	fbgn0033652
GO:0014812	0.044	1	0.043744	0.935908	1	2	2	muscle cell migration	fbgn0033652
GO:0070071	0.044	1	0.044159	0.935908	1	2	2	proton-transporting two-sector ATPase complex assembly	fbgn0021856
GO:0043461	0.044	1	0.044159	0.935908	1	2	2	proton-transporting ATP synthase complex assembly	fbgn0021856
GO:0044331	0.405	2	0.04544	0.957613	2	5	5	cell-cell adhesion mediated by cadherin	fbgn0036715,fbgn0000497
GO:0016627	0.788	3	0.04584	0.957613	3	36	41	oxidoreductase activity, acting on the CH-CH group of donors	fbgn0030975,fbgn0034629,fbgn0034628
GO:0046607	0.046	1	0.046056	0.957613	1	1	1	positive regulation of centrosome cycle	fbgn0261797
GO:0046604	0.046	1	0.046056	0.957613	1	1	1	positive regulation of mitotic centrosome separation	fbgn0261797
GO:0097150	0.048	1	0.047011	0.957613	1	2	2	neuronal stem cell maintenance	fbgn0013469
GO:0005687	0.048	1	0.047081	0.957613	1	2	5	U4 snRNP	fbgn0036733
GO:0006635	0.353	2	0.047607	0.957613	2	17	19	fatty acid beta-oxidation	fbgn0034629,fbgn0034628
GO:0017070	0.048	1	0.047774	0.957613	1	3	3	U6 snRNA binding	fbgn0036733
GO:0003878	0.049	1	0.047892	0.957613	1	3	3	ATP citrate synthase activity	fbgn0020236
GO:0004519	0.784	3	0.048086	0.957613	3	41	63	endonuclease activity	fbgn0038877,fbgn0039016,fbgn0034700
GO:0044439	0.358	2	0.048132	0.957613	2	18	23	peroxisomal part	fbgn0034058,fbgn0034145
GO:0044438	0.358	2	0.048132	0.957613	2	18	23	microbody part	fbgn0034058,fbgn0034145
GO:0016415	0.05	1	0.049682	0.957613	1	2	2	octanoyltransferase activity	fbgn0037251
GO:0016443	0.05	1	0.049687	0.957613	1	1	1	bidentate ribonuclease III activity	fbgn0039016
GO:0070883	0.05	1	0.049687	0.957613	1	1	3	pre-miRNA binding	fbgn0039016
GO:0031054	0.05	1	0.049687	0.957613	1	1	3	pre-miRNA processing	fbgn0039016
GO:0070372	0.05	1	0.049844	0.957613	1	3	3	regulation of ERK1 and ERK2 cascade	fbgn0040505
GO:0070374	0.05	1	0.049844	0.957613	1	3	3	positive regulation of ERK1 and ERK2 cascade	fbgn0040505
GO:0008425	0.05	1	0.049937	0.957613	1	2	2	2-polyprenyl-6-methoxy-1,4-benzoquinone methyltransferase activity	fbgn0030460
GO:0030580	0.05	1	0.049937	0.957613	1	2	2	quinone cofactor methyltransferase activity	fbgn0030460
GO:0008169	0.05	1	0.049937	0.957613	1	2	2	C-methyltransferase activity	fbgn0030460
GO:0016893	0.346	2	0.050188	0.957613	2	17	22	endonuclease activity, active with either ribo- or deoxyribonucleic acids and producing 5'-phosphomonoesters
GO:0071212	0.051	1	0.050341	0.957613	1	3	3	subsynaptic reticulum
GO:0009303	0.051	1	0.050588	0.957613	1	4	4	rRNA transcription
GO:0004775	0.051	1	0.050611	0.957613	1	4	4	succinate-CoA ligase (ADP-forming) activity
GO:0044272	0.805	3	0.051069	0.960472	3	27	33	sulfur compound biosynthetic process
GO:0015347	0.054	1	0.052962	0.96805	1	3	3	sodium-independent organic anion transmembrane transporter activity
GO:0007167	4.869	9	0.052974	0.96805	9	135	165	enzyme linked receptor protein signaling pathway
GO:0071495	2.683	6	0.053377	0.96805	6	81	106	cellular response to endogenous stimulus
GO:0005126	0.398	2	0.053812	0.96805	2	10	14	cytokine receptor binding
GO:0010001	0.39	2	0.054101	0.96805	2	10	12	glial cell differentiation
GO:0008273	0.242	2	0.0543	0.96805	2	5	5	calcium, potassium:sodium antiporter activity
GO:0051052	0.854	3	0.054587	0.96805	3	32	35	regulation of DNA metabolic process
GO:0051683	0.055	1	0.054607	0.96805	1	2	2	establishment of Golgi localization
GO:0005464	0.056	1	0.054981	0.96805	1	2	2	UDP-xylose transmembrane transporter activity
GO:0015790	0.056	1	0.054981	0.96805	1	2	2	UDP-xylose transport
GO:0015788	0.056	1	0.054981	0.96805	1	2	2	UDP-N-acetylglucosamine transport
GO:0046958	0.405	2	0.054998	0.96805	2	10	10	nonassociative learning
GO:0003909	0.056	1	0.055279	0.96805	1	3	4	DNA ligase activity
GO:0003910	0.056	1	0.055279	0.96805	1	3	4	DNA ligase (ATP) activity
GO:0040008	8.034	13	0.056091	0.96805	13	203	249	regulation of growth
GO:0006101	0.058	1	0.056965	0.96805	1	2	2	citrate metabolic process
GO:1901681	0.871	3	0.057068	0.96805	3	23	28	sulfur compound binding
GO:0005794	2.091	5	0.058539	0.96805	5	77	96	Golgi apparatus
GO:0090092	0.907	3	0.059274	0.96805	3	33	39	regulation of transmembrane receptor protein serine/threonine kinase signaling pathway
GO:0045069	0.06	1	0.0595	0.96805	1	3	9	regulation of viral genome replication
GO:0045071	0.06	1	0.0595	0.96805	1	3	9	negative regulation of viral genome replication
GO:0048525	0.06	1	0.0595	0.96805	1	3	9	negative regulation of viral process
GO:0045799	0.061	1	0.059695	0.96805	1	3	3	positive regulation of chromatin assembly or disassembly
GO:0031453	0.061	1	0.059695	0.96805	1	3	3	positive regulation of heterochromatin assembly
GO:0022821	0.299	2	0.060645	0.96805	2	7	7	potassium ion antiporter activity
GO:0016048	0.062	1	0.060836	0.96805	1	4	4	detection of temperature stimulus
GO:0050960	0.062	1	0.060836	0.96805	1	4	4	detection of temperature stimulus involved in thermoception
GO:0050961	0.062	1	0.060836	0.96805	1	4	4	detection of temperature stimulus involved in sensory perception
GO:0051642	0.413	2	0.061595	0.96805	2	13	14	centrosome localization
GO:0072350	0.064	1	0.062584	0.96805	1	3	4	tricarboxylic acid metabolic process
GO:0015368	0.318	2	0.062673	0.96805	2	7	8	calcium:cation antiporter activity
GO:0004510	0.065	1	0.06393	0.96805	1	2	2	tryptophan 5-monooxygenase activity
GO:0004505	0.065	1	0.06393	0.96805	1	2	3	phenylalanine 4-monooxygenase activity
GO:0035196	0.066	1	0.065478	0.96805	1	2	2	production of miRNAs involved in gene silencing by miRNA
GO:0006723	0.091	1	0.065853	0.96805	1	3	3	cuticle hydrocarbon biosynthetic process
GO:0051371	0.068	1	0.067106	0.96805	1	2	2	muscle alpha-actinin binding
GO:0019395	0.428	2	0.06753	0.96805	2	21	24	fatty acid oxidation
GO:0051567	0.07	1	0.06801	0.96805	1	4	6	histone H3-K9 methylation
GO:0071363	0.963	3	0.068345	0.96805	3	30	42	cellular response to growth factor stimulus
GO:0045475	1.539	4	0.068963	0.96805	4	50	58	locomotor rhythm
GO:0046974	0.071	1	0.069018	0.96805	1	3	4	histone methyltransferase activity (H3-K9 specific)
GO:0048814	0.987	3	0.069069	0.96805	3	22	30	regulation of dendrite morphogenesis
GO:0016085	0.07	1	0.069226	0.96805	1	2	2	myoinhibitory hormone activity
GO:0015711	2.131	5	0.069235	0.96805	5	73	79	organic anion transport
GO:0004823	0.07	1	0.069277	0.96805	1	2	2	leucine-tRNA ligase activity
GO:0006429	0.07	1	0.069277	0.96805	1	2	2	leucyl-tRNA aminoacylation
GO:0006582	0.983	3	0.069663	0.96805	3	29	43	melanin metabolic process
GO:0007065	0.071	1	0.069781	0.96805	1	4	8	male meiosis sister chromatid cohesion
GO:0051177	0.071	1	0.069781	0.96805	1	4	9	meiotic sister chromatid cohesion
GO:0009404	0.072	1	0.06989	0.96805	1	5	10	toxin metabolic process
GO:0017143	0.072	1	0.06989	0.96805	1	5	10	insecticide metabolic process
GO:0048800	0.449	2	0.070111	0.96805	2	12	16	antennal morphogenesis
GO:0043138	0.072	1	0.070747	0.96805	1	3	3	3'-5' DNA helicase activity
GO:0043140	0.072	1	0.070747	0.96805	1	3	3	ATP-dependent 3'-5' DNA helicase activity
GO:0005818	0.072	1	0.070864	0.96805	1	3	3	aster
GO:0051255	0.073	1	0.071117	0.96805	1	3	7	spindle midzone assembly
GO:0036297	0.073	1	0.071385	0.96805	1	3	3	interstrand cross-link repair
GO:0006275	0.426	2	0.071501	0.96805	2	17	17	regulation of DNA replication
GO:0043167	54.576	65	0.072064	0.96805	65	1861	2402	ion binding
GO:0031616	0.074	1	0.072099	0.96805	1	3	3	spindle pole centrosome
GO:0097009	0.074	1	0.072316	0.96805	1	2	2	energy homeostasis
GO:0031573	0.074	1	0.072521	0.96805	1	2	2	intra-S DNA damage checkpoint
GO:0051186	1.567	4	0.073054	0.96805	4	64	75	cofactor metabolic process
GO:0051015	0.455	2	0.07312	0.96805	2	14	14	actin filament binding
GO:0071310	3.632	7	0.075317	0.96805	7	120	159	cellular response to organic substance
GO:0046602	0.077	1	0.075614	0.96805	1	3	3	regulation of mitotic centrosome separation
GO:0009719	3.661	7	0.075934	0.96805	7	118	146	response to endogenous stimulus
GO:0046872	31.464	40	0.076086	0.96805	40	1042	1417	metal ion binding
GO:0016888	0.078	1	0.076284	0.96805	1	4	8	endodeoxyribonuclease activity, producing 5'-phosphomonoesters
GO:0000287	0.993	3	0.077134	0.96805	3	37	46	magnesium ion binding
GO:2000146	0.079	1	0.077201	0.96805	1	3	4	negative regulation of cell motility
GO:0051271	0.079	1	0.077201	0.96805	1	3	4	negative regulation of cellular component movement
GO:0030336	0.079	1	0.077201	0.96805	1	3	4	negative regulation of cell migration
GO:0040013	0.079	1	0.077201	0.96805	1	3	4	negative regulation of locomotion
GO:0048491	0.079	1	0.077833	0.96805	1	2	2	retrograde synaptic vesicle transport
GO:0006919	0.477	2	0.077833	0.96805	2	15	16	activation of cysteine-type endopeptidase activity involved in apoptotic process
GO:0007365	1.004	3	0.077868	0.96805	3	31	49	periodic partitioning
GO:0005200	1.045	3	0.078108	0.96805	3	29	46	structural constituent of cytoskeleton
GO:0015781	0.08	1	0.07825	0.96805	1	3	3	pyrimidine nucleotide-sugar transport
GO:0008090	0.08	1	0.078401	0.96805	1	2	2	retrograde axon cargo transport
GO:1901503	0.08	1	0.078523	0.96805	1	3	3	ether biosynthetic process
GO:0008611	0.08	1	0.078523	0.96805	1	3	3	ether lipid biosynthetic process
GO:0046485	0.08	1	0.078523	0.96805	1	3	3	ether lipid metabolic process
GO:0097384	0.08	1	0.078523	0.96805	1	3	3	cellular lipid biosynthetic process
GO:0046504	0.08	1	0.078523	0.96805	1	3	3	glycerol ether biosynthetic process
GO:0042805	0.081	1	0.079158	0.96805	1	3	3	actinin binding
GO:0051393	0.081	1	0.079158	0.96805	1	3	3	alpha-actinin binding
GO:0061326	1.042	3	0.079417	0.96805	3	19	19	renal tubule development
GO:0072002	1.042	3	0.079417	0.96805	3	19	19	Malpighian tubule development
GO:0000922	0.476	2	0.079533	0.96805	2	18	21	spindle pole
GO:0050771	0.082	1	0.08014	0.96805	1	3	5	negative regulation of axonogenesis
GO:0032924	0.083	1	0.080757	0.96805	1	3	3	activin receptor signaling pathway
GO:0044450	1.01	3	0.080992	0.96805	3	36	38	microtubule organizing center part
GO:0034440	0.477	2	0.08143	0.96805	2	22	25	lipid oxidation
GO:0070848	1.036	3	0.081647	0.96805	3	31	43	response to growth factor
GO:0009062	0.48	2	0.082358	0.96805	2	24	27	fatty acid catabolic process
GO:0008532	0.085	1	0.082443	0.96805	1	3	3	N-acetyllactosaminide beta-1,3-N-acetylglucosaminyltransferase activity
GO:0004103	0.084	1	0.082515	0.96805	1	2	2	choline kinase activity
GO:0004305	0.084	1	0.082515	0.96805	1	2	2	ethanolamine kinase activity
GO:0097202	0.492	2	0.082703	0.96805	2	16	17	activation of cysteine-type endopeptidase activity
GO:0033176	0.458	2	0.083145	0.96805	2	22	23	proton-transporting V-type ATPase complex
GO:0004521	0.448	2	0.08385	0.96805	2	24	31	endoribonuclease activity
GO:0015491	0.436	2	0.08409	0.96805	2	11	12	cation:cation antiporter activity
GO:0022403	0.489	2	0.084124	0.96805	2	25	29	cell cycle phase
GO:0031463	0.087	1	0.084234	0.96805	1	4	4	Cul3-RING ubiquitin ligase complex
GO:0004774	0.088	1	0.084957	0.96805	1	6	6	succinate-CoA ligase activity
GO:0016339	1.101	3	0.085107	0.96805	3	17	26	calcium-dependent cell-cell adhesion
GO:0042440	2.358	5	0.085322	0.96805	5	78	99	pigment metabolic process
GO:0010608	4.631	8	0.086004	0.96805	8	132	192	posttranscriptional regulation of gene expression
GO:0005876	0.5	2	0.086536	0.96805	2	17	22	spindle microtubule
GO:0035087	0.089	1	0.087102	0.96805	1	3	9	siRNA loading onto RISC involved in RNA interference
GO:0001948	0.09	1	0.087188	0.96805	1	4	6	glycoprotein binding
GO:0043394	0.09	1	0.087188	0.96805	1	4	6	proteoglycan binding
GO:0043395	0.09	1	0.087188	0.96805	1	4	6	heparan sulfate proteoglycan binding
GO:0042438	0.09	1	0.087782	0.96805	1	2	4	melanin biosynthetic process
GO:0006583	0.09	1	0.087782	0.96805	1	2	4	melanin biosynthetic process from tyrosine
GO:0051054	0.091	1	0.088454	0.96805	1	5	5	positive regulation of DNA metabolic process
GO:0032992	0.091	1	0.088486	0.96805	1	3	3	protein-carbohydrate complex
GO:0070734	0.091	1	0.088542	0.96805	1	3	3	histone H3-K27 methylation
GO:0015931	1.691	4	0.08908	0.96805	4	65	83	nucleobase-containing compound transport
GO:0007026	0.507	2	0.089155	0.96805	2	19	24	negative regulation of microtubule depolymerization
GO:0046209	0.089	1	0.089156	0.96805	1	1	1	nitric oxide metabolic process
GO:0004517	0.089	1	0.089156	0.96805	1	1	1	nitric-oxide synthase activity
GO:0006809	0.089	1	0.089156	0.96805	1	1	1	nitric oxide biosynthetic process
GO:0043280	0.516	2	0.090117	0.96805	2	17	18	positive regulation of cysteine-type endopeptidase activity involved in apoptotic process
GO:0005462	0.093	1	0.090184	0.96805	1	3	3	UDP-N-acetylglucosamine transmembrane transporter activity
GO:0043169	31.958	40	0.090669	0.96805	40	1062	1439	cation binding
GO:0051237	0.094	1	0.090721	0.96805	1	4	5	maintenance of RNA location
GO:0005975	5.976	10	0.09102	0.96805	10	228	282	carbohydrate metabolic process
GO:0007399	3.104	6	0.091048	0.96805	6	89	113	nervous system development
GO:1900074	0.101	1	0.091142	0.96805	1	5	7	negative regulation of neuromuscular synaptic transmission
GO:0097482	0.617	2	0.091384	0.96805	2	6	7	muscle cell postsynaptic density
GO:0048038	0.094	1	0.091712	0.96805	1	3	5	quinone binding
GO:0000186	0.094	1	0.091963	0.96805	1	3	3	activation of MAPKK activity
GO:0005104	0.095	1	0.092324	0.96805	1	3	3	fibroblast growth factor receptor binding
GO:0016246	0.521	2	0.092384	0.96805	2	18	29	RNA interference
GO:0016714	0.095	1	0.092385	0.96805	1	3	4	oxidoreductase activity, acting on paired donors, with incorporation or reduction of molecular oxygen, reduced pteridine as one donor, and incorporation of one atom of oxygen
GO:0007019	0.096	1	0.092795	0.96805	1	3	3	microtubule depolymerization
GO:0006447	0.095	1	0.09294	0.96805	1	2	3	regulation of translational initiation by iron
GO:0048490	0.096	1	0.093139	0.96805	1	3	3	anterograde synaptic vesicle transport
GO:0044422	45.808	55	0.09322	0.96805	55	1811	2546	organelle part
GO:0005452	0.096	1	0.09336	0.96805	1	3	3	inorganic anion exchanger activity
GO:0033365	0.531	2	0.093522	0.96805	2	14	15	protein localization to organelle
GO:0015291	3.597	7	0.094464	0.96805	7	134	169	secondary active transmembrane transporter activity
GO:0072329	0.52	2	0.094517	0.96805	2	26	29	monocarboxylic acid catabolic process
GO:0007611	4.745	8	0.095546	0.96805	8	123	179	learning or memory
GO:0050890	4.745	8	0.095546	0.96805	8	123	179	cognition
GO:0043242	0.528	2	0.09555	0.96805	2	21	26	negative regulation of protein complex disassembly
GO:1901880	0.528	2	0.09555	0.96805	2	21	26	negative regulation of protein depolymerization
GO:0009108	1.069	3	0.095594	0.96805	3	45	52	coenzyme biosynthetic process
GO:0046961	0.505	2	0.095682	0.96805	2	19	23	proton-transporting ATPase activity, rotational mechanism
GO:0031111	0.53	2	0.096412	0.96805	2	20	25	negative regulation of microtubule polymerization or depolymerization
GO:0031638	0.537	2	0.096451	0.96805	2	18	20	zymogen activation
GO:0071705	3.146	6	0.096687	0.96805	6	121	139	nitrogen compound transport
GO:0031644	0.1	1	0.096861	0.96805	1	4	4	regulation of neurological system process
GO:0090328	0.1	1	0.096861	0.96805	1	4	4	regulation of olfactory learning
GO:0044421	8.339	13	0.096993	0.96805	13	274	505	extracellular region part
GO:0008092	7.922	12	0.097513	0.96805	12	243	293	cytoskeletal protein binding
GO:0044451	6.221	10	0.097726	0.96805	10	265	337	nucleoplasm part
GO:0051058	0.538	2	0.098039	0.96805	2	16	17	negative regulation of small GTPase mediated signal transduction
GO:0046580	0.538	2	0.098039	0.96805	2	16	17	negative regulation of Ras protein signal transduction
GO:0070922	0.101	1	0.098202	0.96805	1	4	11	small RNA loading onto RISC
GO:0007593	0.102	1	0.098662	0.96805	1	3	4	chitin-based cuticle sclerotization
GO:0006491	0.102	1	0.098806	0.96805	1	4	4	N-glycan processing
GO:1902222	0.127	1	0.099738	0.96805	1	4	5	erythrose 4-phosphate/phosphoenolpyruvate family amino acid catabolic process
GO:1902221	0.127	1	0.099738	0.96805	1	4	5	erythrose 4-phosphate/phosphoenolpyruvate family amino acid metabolic process
GO:0006558	0.127	1	0.099738	0.96805	1	4	5	L-phenylalanine metabolic process
GO:0006559	0.127	1	0.099738	0.96805	1	4	5	L-phenylalanine catabolic process
GO:0071267	0.103	1	0.099879	0.96805	1	3	3	L-methionine salvage
GO:0071265	0.103	1	0.099879	0.96805	1	3	3	L-methionine biosynthetic process
GO:0019509	0.103	1	0.099879	0.96805	1	3	3	L-methionine salvage from methylthioadenosine
GO:0043102	0.103	1	0.099879	0.96805	1	3	3	amino acid salvage
GO:0009086	0.103	1	0.099879	0.96805	1	3	3	methionine biosynthetic process
GO:0009067	0.103	1	0.099879	0.96805	1	3	5	aspartate family amino acid biosynthetic process
GO:0044446	45.135	54	0.100056	0.96805	54	1787	2517	intracellular organelle part
GO:0004525	0.104	1	0.100088	0.96805	1	4	4	ribonuclease III activity
GO:0032296	0.104	1	0.100088	0.96805	1	4	4	double-stranded RNA-specific ribonuclease activity
GO:0030030	12.175	17	0.10113	0.96805	17	376	462	cell projection organization
GO:0070568	0.105	1	0.101538	0.96805	1	4	5	guanylyltransferase activity
GO:2001056	0.556	2	0.102585	0.96805	2	18	19	positive regulation of cysteine-type endopeptidase activity
GO:0044769	0.532	2	0.103537	0.96805	2	21	27	ATPase activity, coupled to transmembrane movement of ions, rotational mechanism
GO:0015298	0.519	2	0.103924	0.96805	2	13	15	solute:cation antiporter activity
GO:0030122	0.108	1	0.104053	0.96805	1	4	4	AP-2 adaptor complex
GO:0050773	1.161	3	0.104158	0.96805	3	28	38	regulation of dendrite development
GO:0006805	0.124	1	0.104171	0.96805	1	8	13	xenobiotic metabolic process
GO:0005749	0.109	1	0.104378	0.96805	1	6	8	mitochondrial respiratory chain complex II
GO:0000104	0.109	1	0.104378	0.96805	1	6	8	succinate dehydrogenase activity
GO:0045257	0.109	1	0.104378	0.96805	1	6	8	succinate dehydrogenase complex (ubiquinone)
GO:0045283	0.109	1	0.104378	0.96805	1	6	8	fumarate reductase complex
GO:0045281	0.109	1	0.104378	0.96805	1	6	8	succinate dehydrogenase complex
GO:0045502	0.108	1	0.104448	0.96805	1	4	9	dynein binding
GO:1990204	1.74	4	0.104866	0.96805	4	76	122	oxidoreductase complex
GO:0010847	0.109	1	0.105036	0.96805	1	5	6	regulation of chromatin assembly
GO:0031445	0.109	1	0.105036	0.96805	1	5	6	regulation of heterochromatin assembly
GO:0009982	0.109	1	0.10518	0.96805	1	6	9	pseudouridine synthase activity
GO:0032875	0.109	1	0.10519	0.96805	1	5	5	regulation of DNA endoreduplication
GO:0009409	0.117	1	0.105259	0.96805	1	9	12	response to cold
GO:0009072	0.518	2	0.105274	0.96805	2	16	20	aromatic amino acid family metabolic process
GO:0000235	0.108	1	0.105369	0.96805	1	2	3	astral microtubule
GO:0005779	0.111	1	0.105838	0.96805	1	7	10	integral component of peroxisomal membrane
GO:0015075	13.569	19	0.106158	0.96805	19	469	605	ion transmembrane transporter activity
GO:0000813	0.111	1	0.106385	0.96805	1	5	5	ESCRT I complex
GO:0034367	0.112	1	0.106604	0.96805	1	7	7	macromolecular complex remodeling
GO:0001112	0.112	1	0.106604	0.96805	1	7	7	DNA-templated transcriptional open complex formation
GO:0001113	0.112	1	0.106604	0.96805	1	7	7	transcriptional open complex formation at RNA polymerase II promoter
GO:0001120	0.112	1	0.106604	0.96805	1	7	7	protein-DNA complex remodeling
GO:0050792	0.112	1	0.107691	0.96805	1	5	11	regulation of viral process
GO:0016358	0.113	1	0.108148	0.96805	1	4	6	dendrite development
GO:0031114	0.568	2	0.108302	0.96805	2	22	27	regulation of microtubule depolymerization
GO:0007178	1.165	3	0.108479	0.96805	3	31	44	transmembrane receptor protein serine/threonine kinase signaling pathway
GO:0006084	0.113	1	0.109154	0.96805	1	4	5	acetyl-CoA metabolic process
GO:0006085	0.113	1	0.109154	0.96805	1	4	4	acetyl-CoA biosynthetic process
GO:0015780	0.114	1	0.109521	0.96805	1	4	4	nucleotide-sugar transport
GO:0006096	0.49	2	0.10954	0.96805	2	20	24	glycolytic process
GO:0032922	0.114	1	0.109716	0.96805	1	4	4	circadian regulation of gene expression
GO:0005102	4.685	8	0.11005	0.96805	8	144	190	receptor binding
GO:0010950	0.579	2	0.110157	0.96805	2	19	20	positive regulation of endopeptidase activity
GO:0043148	0.115	1	0.110222	0.96805	1	5	6	mitotic spindle stabilization
GO:0000091	0.116	1	0.110868	0.96805	1	4	4	mitotic anaphase A
GO:0050308	0.116	1	0.111376	0.96805	1	3	3	sugar-phosphatase activity
GO:0019203	0.116	1	0.111376	0.96805	1	3	5	carbohydrate phosphatase activity
GO:0010970	1.188	3	0.111834	0.96805	3	35	38	microtubule-based transport
GO:0014069	0.667	2	0.112912	0.96805	2	7	9	postsynaptic density
GO:0035046	0.118	1	0.113067	0.96805	1	4	4	pronuclear migration
GO:0018958	1.198	3	0.113383	0.96805	3	37	56	phenol-containing compound metabolic process
GO:0001109	0.119	1	0.113417	0.96805	1	8	8	promoter clearance during DNA-templated transcription
GO:0001111	0.119	1	0.113417	0.96805	1	8	8	promoter clearance from RNA polymerase II promoter
GO:0061328	0.118	1	0.113651	0.96805	1	3	3	posterior Malpighian tubule development
GO:0044723	4.024	7	0.113691	0.96805	7	153	193	single-organism carbohydrate metabolic process
GO:0048085	0.119	1	0.113833	0.96805	1	4	5	adult chitin-containing cuticle pigmentation
GO:0016054	1.153	3	0.114458	0.96805	3	50	59	organic acid catabolic process
GO:0046395	1.153	3	0.114458	0.96805	3	50	59	carboxylic acid catabolic process
GO:1901879	0.588	2	0.115093	0.96805	2	24	29	regulation of protein depolymerization
GO:0006367	1.186	3	0.115449	0.96805	3	61	64	transcription initiation from RNA polymerase II promoter
GO:0008507	0.12	1	0.115495	0.96805	1	4	7	sodium:iodide symporter activity
GO:0015373	0.12	1	0.115495	0.96805	1	4	7	monovalent anion:sodium symporter activity
GO:0005874	1.189	3	0.115555	0.96805	3	39	53	microtubule
GO:2000116	0.595	2	0.115632	0.96805	2	21	23	regulation of cysteine-type endopeptidase activity
GO:0043281	0.595	2	0.115632	0.96805	2	21	23	regulation of cysteine-type endopeptidase activity involved in apoptotic process
GO:0004716	0.116	1	0.115714	0.96805	1	2	3	receptor signaling protein tyrosine kinase activity
GO:0007623	2.593	5	0.116898	0.96805	5	77	94	circadian rhythm
GO:0003777	1.206	3	0.116974	0.96805	3	39	59	microtubule motor activity
GO:0005902	0.123	1	0.117294	0.96805	1	5	6	microvillus
GO:0016469	0.577	2	0.11739	0.96805	2	26	28	proton-transporting two-sector ATPase complex
GO:0002161	0.124	1	0.118259	0.96805	1	6	6	aminoacyl-tRNA editing activity
GO:0090329	0.124	1	0.118359	0.96805	1	6	6	regulation of DNA-dependent DNA replication
GO:0006082	7.051	11	0.118684	0.96805	11	267	354	organic acid metabolic process
GO:0043436	7.051	11	0.118684	0.96805	11	267	354	oxoacid metabolic process
GO:0005160	0.126	1	0.119688	0.96805	1	5	7	transforming growth factor beta receptor binding
GO:0005688	0.126	1	0.119975	0.96805	1	8	13	U6 snRNP
GO:0045197	1.243	3	0.120628	0.96805	3	26	29	establishment or maintenance of epithelial cell apical/basal polarity
GO:0030510	0.607	2	0.121165	0.96805	2	23	26	regulation of BMP signaling pathway
GO:0031109	0.127	1	0.121296	0.96805	1	5	5	microtubule polymerization or depolymerization
GO:0016886	0.128	1	0.121748	0.96805	1	6	7	ligase activity, forming phosphoric ester bonds
GO:0045448	0.609	2	0.12198	0.96805	2	23	33	mitotic cell cycle, embryonic
GO:0001672	0.129	1	0.121993	0.96805	1	7	9	regulation of chromatin assembly or disassembly
GO:0006743	0.129	1	0.122569	0.96805	1	6	6	ubiquinone metabolic process
GO:0006744	0.129	1	0.122569	0.96805	1	6	6	ubiquinone biosynthetic process
GO:0005459	0.129	1	0.122611	0.96805	1	5	5	UDP-galactose transmembrane transporter activity
GO:0051188	1.207	3	0.122827	0.96805	3	52	60	cofactor biosynthetic process
GO:0015085	1.184	3	0.122855	0.96805	3	34	44	calcium ion transmembrane transporter activity
GO:0010952	0.617	2	0.123182	0.96805	2	20	21	positive regulation of peptidase activity
GO:0046605	0.129	1	0.123269	0.96805	1	6	8	regulation of centrosome cycle
GO:0052548	0.618	2	0.123378	0.96805	2	22	25	regulation of endopeptidase activity
GO:0042168	0.13	1	0.123706	0.968174	1	7	8	heme metabolic process
GO:0030705	1.244	3	0.124386	0.968919	3	37	40	cytoskeleton-dependent intracellular transport
GO:0017069	0.131	1	0.124388	0.968919	1	8	20	snRNA binding
GO:0016529	0.13	1	0.124525	0.968919	1	4	5	sarcoplasmic reticulum
GO:0000097	0.132	1	0.12564	0.968919	1	4	4	sulfur amino acid biosynthetic process
GO:0008201	0.611	2	0.12578	0.968919	2	14	15	heparin binding
GO:0055114	9.723	14	0.125865	0.968919	14	381	529	oxidation-reduction process
GO:0003723	9.951	14	0.12631	0.968919	14	345	795	RNA binding
GO:0001083	0.133	1	0.126401	0.968919	1	6	6	RNA polymerase II basal transcription factor binding transcription factor activity
GO:0001129	0.133	1	0.126401	0.968919	1	6	6	TBP-class protein binding RNA polymerase II transcription factor activity involved in preinitiation complex assembly
GO:0001132	0.133	1	0.126401	0.968919	1	6	6	TBP-class protein binding RNA polymerase II transcription factor activity
GO:0016681	0.133	1	0.126496	0.968919	1	6	13	oxidoreductase activity, acting on diphenols and related substances as donors, cytochrome as acceptor
GO:0008121	0.133	1	0.126496	0.968919	1	6	13	ubiquinol-cytochrome-c reductase activity
GO:0048511	2.661	5	0.126683	0.968919	5	79	96	rhythmic process
GO:0034464	0.134	1	0.12717	0.970881	1	6	6	BBSome
GO:0060236	0.135	1	0.127851	0.972291	1	6	9	regulation of mitotic spindle organization
GO:0008568	0.134	1	0.127945	0.972646	1	4	4	microtubule-severing ATPase activity
GO:0070192	0.135	1	0.128095	0.972646	1	7	14	chromosome organization involved in meiosis
GO:0022891	14.868	20	0.128829	0.973004	20	518	678	substrate-specific transmembrane transporter activity
GO:0046912	0.136	1	0.129206	0.973193	1	6	6	transferase activity, transferring acyl groups, acyl groups converted into alkyl on transfer
GO:0016901	0.136	1	0.1293	0.973193	1	5	5	oxidoreductase activity, acting on the CH-OH group of donors, quinone or similar compound as acceptor
GO:0004368	0.136	1	0.1293	0.973193	1	5	5	glycerol-3-phosphate dehydrogenase activity
GO:0070851	0.638	2	0.130067	0.975838	2	17	20	growth factor receptor binding
GO:0031345	0.65	2	0.130711	0.976152	2	14	22	negative regulation of cell projection organization
GO:0015748	0.612	2	0.130732	0.976152	2	17	17	organophosphate ester transport
GO:0016863	0.176	1	0.132197	0.981304	1	7	12	intramolecular oxidoreductase activity, transposing C=C bonds
GO:0006036	0.137	1	0.132254	0.981304	1	4	6	cuticle chitin catabolic process
GO:0004518	1.961	4	0.13237	0.981304	4	81	110	nuclease activity
GO:0000152	0.64	2	0.13273	0.981304	2	27	42	nuclear ubiquitin ligase complex
GO:0050660	1.224	3	0.132889	0.981304	3	47	57	flavin adenine dinucleotide binding
GO:0007035	0.14	1	0.132919	0.981304	1	4	4	vacuolar acidification
GO:0097320	0.14	1	0.133172	0.981304	1	5	5	membrane tubulation
GO:0007179	0.646	2	0.133568	0.98234	2	20	27	transforming growth factor beta receptor signaling pathway
GO:0005811	4.235	7	0.134349	0.986583	7	171	217	lipid particle
GO:0006417	2.79	5	0.134402	0.986583	5	68	96	regulation of translation
GO:0006790	1.769	4	0.134685	0.987677	4	67	87	sulfur compound metabolic process
GO:0046685	0.143	1	0.135628	0.989554	1	5	11	response to arsenic-containing substance
GO:0016581	0.144	1	0.135768	0.989554	1	6	6	NuRD complex
GO:0090545	0.144	1	0.135768	0.989554	1	6	6	CHD-type complex
GO:0031461	0.65	2	0.136072	0.989554	2	32	39	cullin-RING ubiquitin ligase complex
GO:0030010	1.321	3	0.136995	0.989554	3	24	25	establishment of cell polarity
GO:0007610	15.387	20	0.137114	0.989554	20	442	732	behavior
GO:0051302	2.001	4	0.137117	0.989554	4	71	82	regulation of cell division
GO:0016458	1.991	4	0.1386	0.989554	4	72	169	gene silencing
GO:0006555	0.147	1	0.138669	0.989554	1	6	6	methionine metabolic process
GO:0000776	0.66	2	0.138963	0.989554	2	25	34	kinetochore
GO:1901661	0.147	1	0.139032	0.989554	1	7	7	quinone metabolic process
GO:1901663	0.147	1	0.139032	0.989554	1	7	7	quinone biosynthetic process
GO:0044430	12.72	17	0.139119	0.989554	17	445	567	cytoskeletal part
GO:0005675	0.149	1	0.139926	0.989554	1	10	15	holo TFIIH complex
GO:0009415	0.149	1	0.14054	0.989554	1	6	8	response to water
GO:0043244	0.664	2	0.140714	0.989554	2	28	33	regulation of protein complex disassembly
GO:0007344	0.149	1	0.140744	0.989554	1	5	9	pronuclear fusion
GO:0000741	0.149	1	0.140744	0.989554	1	5	9	karyogamy
GO:0070887	5.1	8	0.141102	0.989554	8	167	219	cellular response to chemical stimulus
GO:0005635	1.374	3	0.141316	0.989554	3	32	39	nuclear envelope
GO:0034614	0.15	1	0.141692	0.989554	1	7	13	cellular response to reactive oxygen species
GO:0043652	0.151	1	0.142102	0.989554	1	5	7	engulfment of apoptotic cell
GO:0006811	10.017	14	0.142178	0.989554	14	336	396	ion transport
GO:0044275	0.619	2	0.142257	0.989554	2	23	27	cellular carbohydrate catabolic process
GO:0008306	2.035	4	0.1423	0.989554	4	59	101	associative learning
GO:0007143	0.66	2	0.142929	0.989554	2	28	43	female meiosis
GO:0022892	16.042	21	0.143367	0.989554	21	560	729	substrate-specific transporter activity
GO:2001017	0.153	1	0.143844	0.989554	1	6	8	regulation of retrograde axon cargo transport
GO:2001019	0.153	1	0.143844	0.989554	1	6	8	positive regulation of retrograde axon cargo transport
GO:0046189	0.152	1	0.143943	0.989554	1	4	10	phenol-containing compound biosynthetic process
GO:0022804	6.61	10	0.144539	0.989554	10	237	311	active transmembrane transporter activity
GO:0071560	0.678	2	0.144949	0.989554	2	22	29	cellular response to transforming growth factor beta stimulus
GO:0071559	0.678	2	0.144949	0.989554	2	22	29	response to transforming growth factor beta
GO:0042171	0.154	1	0.145023	0.989554	1	7	9	lysophosphatidic acid acyltransferase activity
GO:0001522	0.155	1	0.145158	0.989578	1	9	13	pseudouridine synthesis
GO:0043068	1.335	3	0.145569	0.990169	3	40	45	positive regulation of programmed cell death
GO:0042810	0.156	1	0.147224	0.994389	1	5	14	pheromone metabolic process
GO:0050805	0.164	1	0.147454	0.994389	1	8	11	negative regulation of synaptic transmission
GO:0007476	7.722	11	0.148543	0.994389	11	185	226	imaginal disc-derived wing morphogenesis
GO:0007626	4.374	7	0.149272	0.994389	7	141	210	locomotory behavior
GO:0006778	0.16	1	0.149638	0.994389	1	8	9	porphyrin-containing compound metabolic process
GO:0071359	0.159	1	0.149921	0.994389	1	6	14	cellular response to dsRNA
GO:0030422	0.159	1	0.149921	0.994389	1	6	14	production of siRNA involved in RNA interference
GO:0070918	0.159	1	0.149921	0.994389	1	6	14	production of small RNA involved in gene silencing by RNA
GO:0043331	0.159	1	0.149921	0.994389	1	6	14	response to dsRNA
GO:0031050	0.159	1	0.149921	0.994389	1	6	14	dsRNA fragmentation
GO:0016709	0.158	1	0.150242	0.994389	1	6	8	oxidoreductase activity, acting on paired donors, with incorporation or reduction of molecular oxygen, NAD(P)H as one donor, and incorporation of one atom of oxygen
GO:0035332	0.159	1	0.150246	0.994389	1	4	4	positive regulation of hippo signaling
GO:0060572	0.158	1	0.151241	0.994389	1	3	3	morphogenesis of an epithelial bud
GO:0061332	0.158	1	0.151241	0.994389	1	3	3	Malpighian tubule bud morphogenesis
GO:0072079	0.158	1	0.151241	0.994389	1	3	3	nephron tubule formation
GO:0019752	6.641	10	0.15171	0.994389	10	253	339	carboxylic acid metabolic process
GO:0035363	0.162	1	0.15184	0.994389	1	8	9	histone locus body
GO:0003994	0.161	1	0.152015	0.994389	1	4	4	aconitate hydratase activity
GO:0051537	0.164	1	0.153231	0.994389	1	10	15	2 iron, 2 sulfur cluster binding
GO:0000779	0.168	1	0.1533	0.994389	1	8	8	condensed chromosome, centromeric region
GO:0000780	0.168	1	0.1533	0.994389	1	8	8	condensed nuclear chromosome, centromeric region
GO:0061061	4.439	7	0.153725	0.994389	7	113	153	muscle structure development
GO:0045572	0.165	1	0.154251	0.994389	1	7	8	positive regulation of imaginal disc growth
GO:2000648	0.165	1	0.154678	0.994389	1	6	6	positive regulation of stem cell proliferation
GO:0002052	0.165	1	0.154678	0.994389	1	6	6	positive regulation of neuroblast proliferation
GO:0006570	0.188	1	0.154813	0.994389	1	5	8	tyrosine metabolic process
GO:0006099	0.704	2	0.155357	0.994389	2	32	45	tricarboxylic acid cycle
GO:0002230	0.167	1	0.15577	0.994389	1	10	10	positive regulation of defense response to virus by host
GO:0050691	0.167	1	0.15577	0.994389	1	10	10	regulation of defense response to virus by host
GO:0045187	0.715	2	0.15592	0.994389	2	18	23	regulation of circadian sleep/wake cycle, sleep
GO:0015929	0.174	1	0.156244	0.994389	1	7	10	hexosaminidase activity
GO:0070603	0.71	2	0.156376	0.994389	2	32	34	SWI/SNF superfamily-type complex
GO:0035011	0.72	2	0.15767	0.994389	2	21	28	melanotic encapsulation of foreign target
GO:0050658	1.378	3	0.157931	0.994389	3	53	71	RNA transport
GO:0050657	1.378	3	0.157931	0.994389	3	53	71	nucleic acid transport
GO:0032403	3.662	6	0.157989	0.994389	6	120	143	protein complex binding
GO:0007169	3.669	6	0.15848	0.994389	6	103	120	transmembrane receptor protein tyrosine kinase signaling pathway
GO:0008509	4.356	7	0.158799	0.994389	7	159	184	anion transmembrane transporter activity
GO:0051236	1.384	3	0.159265	0.994389	3	54	72	establishment of RNA localization
GO:0048134	0.733	2	0.159717	0.994389	2	19	24	germ-line cyst formation
GO:0044724	0.678	2	0.159834	0.994389	2	29	34	single-organism carbohydrate catabolic process
GO:0000978	0.172	1	0.160288	0.994389	1	6	8	RNA polymerase II core promoter proximal region sequence-specific DNA binding
GO:0005750	0.172	1	0.160539	0.994389	1	7	14	mitochondrial respiratory chain complex III
GO:0045275	0.172	1	0.160539	0.994389	1	7	14	respiratory chain complex III
GO:0008352	0.171	1	0.160879	0.994389	1	4	4	katanin complex
GO:0005506	2.739	5	0.160881	0.994389	5	104	170	iron ion binding
GO:0004869	0.171	1	0.161058	0.994389	1	5	10	cysteine-type endopeptidase inhibitor activity
GO:0008054	0.173	1	0.161499	0.994389	1	7	9	cyclin catabolic process
GO:0009074	0.197	1	0.161855	0.994389	1	7	8	aromatic amino acid family catabolic process
GO:0005828	0.174	1	0.162018	0.994389	1	9	11	kinetochore microtubule
GO:0050795	2.134	4	0.162077	0.994389	4	55	77	regulation of behavior
GO:0048871	0.175	1	0.163174	0.995371	1	5	5	multicellular organismal homeostasis
GO:0005546	0.176	1	0.163308	0.995371	1	8	8	phosphatidylinositol-4,5-bisphosphate binding
GO:0048512	2.134	4	0.164182	0.995371	4	63	79	circadian behavior
GO:0035371	0.176	1	0.164559	0.995371	1	5	5	microtubule plus-end
GO:0030512	0.176	1	0.16505	0.995371	1	5	7	negative regulation of transforming growth factor beta receptor signaling pathway
GO:0006122	0.178	1	0.165323	0.995371	1	8	14	mitochondrial electron transport, ubiquinol to cytochrome c
GO:0009331	0.178	1	0.16563	0.995371	1	7	8	glycerol-3-phosphate dehydrogenase complex
GO:0006351	2.935	5	0.166444	0.995371	5	114	138	transcription, DNA-templated
GO:0010769	2.174	4	0.166508	0.995371	4	49	63	regulation of cell morphogenesis involved in differentiation
GO:0003729	5.379	8	0.167257	0.995371	8	158	204	mRNA binding
GO:0046942	1.402	3	0.167491	0.995371	3	51	55	carboxylic acid transport
GO:0015849	1.402	3	0.167491	0.995371	3	51	55	organic acid transport
GO:0006352	1.414	3	0.167693	0.995371	3	67	73	DNA-templated transcription, initiation
GO:0006732	1.407	3	0.167889	0.995371	3	56	66	coenzyme metabolic process
GO:0044822	5.386	8	0.168105	0.995371	8	159	205	poly(A) RNA binding
GO:0016933	0.181	1	0.168619	0.995371	1	6	8	extracellular-glycine-gated ion channel activity
GO:0006366	1.438	3	0.169362	0.995371	3	53	58	transcription from RNA polymerase II promoter
GO:0000987	0.183	1	0.169838	0.995371	1	7	9	core promoter proximal region sequence-specific DNA binding
GO:0001159	0.183	1	0.169838	0.995371	1	7	9	core promoter proximal region DNA binding
GO:0031145	0.183	1	0.169861	0.995371	1	8	9	anaphase-promoting complex-dependent proteasomal ubiquitin-dependent protein catabolic process
GO:0060912	0.174	1	0.170381	0.995371	1	2	2	cardiac cell fate specification
GO:0010975	2.193	4	0.170503	0.995371	4	52	68	regulation of neuron projection development
GO:0071617	0.185	1	0.171176	0.995371	1	8	14	lysophospholipid acyltransferase activity
GO:0015301	0.202	1	0.171635	0.995371	1	8	10	anion:anion antiporter activity
GO:0048859	1.448	3	0.17199	0.995371	3	29	32	formation of anatomical boundary
GO:0061245	1.451	3	0.172029	0.995371	3	36	40	establishment or maintenance of bipolar cell polarity
GO:0035088	1.451	3	0.172029	0.995371	3	36	40	establishment or maintenance of apical/basal cell polarity
GO:0045927	2.184	4	0.172085	0.995371	4	65	80	positive regulation of growth
GO:0072089	0.744	2	0.172267	0.995371	2	24	29	stem cell proliferation
GO:0048813	5.405	8	0.172538	0.995371	8	160	196	dendrite morphogenesis
GO:0043038	0.749	2	0.173059	0.995371	2	34	41	amino acid activation
GO:0019400	0.207	1	0.173473	0.995371	1	7	7	alditol metabolic process
GO:0006071	0.207	1	0.173473	0.995371	1	7	7	glycerol metabolic process
GO:0007312	0.187	1	0.17388	0.995371	1	6	8	oocyte nucleus migration involved in oocyte dorsal/ventral axis specification
GO:0052547	0.761	2	0.173908	0.995371	2	26	29	regulation of peptidase activity
GO:0008375	0.762	2	0.174377	0.995371	2	24	27	acetylglucosaminyltransferase activity
GO:0031110	0.76	2	0.17472	0.995371	2	27	32	regulation of microtubule polymerization or depolymerization
GO:0000145	0.189	1	0.174753	0.995371	1	8	8	exocyst
GO:0007622	2.191	4	0.175313	0.995565	4	65	81	rhythmic behavior
GO:0044712	5.331	8	0.175334	0.995565	8	210	263	single-organism catabolic process
GO:0042417	0.19	1	0.175419	0.995565	1	7	12	dopamine metabolic process
GO:0006766	0.21	1	0.176102	0.997059	1	8	11	vitamin metabolic process
GO:0016607	0.217	1	0.176503	0.997567	1	9	16	nuclear speck
GO:0016052	0.738	2	0.177832	0.999266	2	30	35	carbohydrate catabolic process
GO:0051494	0.767	2	0.178321	0.999266	2	27	34	negative regulation of cytoskeleton organization
GO:0042749	0.776	2	0.178503	0.999266	2	21	26	regulation of circadian sleep/wake cycle
GO:0005172	0.185	1	0.179357	0.999266	1	2	4	vascular endothelial growth factor receptor binding
GO:0008234	1.455	3	0.179799	0.999266	3	61	82	cysteine-type peptidase activity
GO:0044282	1.448	3	0.180778	0.999266	3	62	73	small molecule catabolic process
GO:0045433	0.784	2	0.180944	0.999266	2	17	23	male courtship behavior, veined wing generated song production
GO:0070013	1.462	3	0.181107	0.999266	3	59	72	intracellular organelle lumen
GO:0043233	1.462	3	0.181107	0.999266	3	59	72	organelle lumen
GO:0007294	0.778	2	0.181365	0.999266	2	27	32	germarium-derived oocyte fate determination
GO:0020037	2.941	5	0.181549	0.999266	5	94	135	heme binding
GO:0048638	4.694	7	0.182888	0.999266	7	111	128	regulation of developmental growth
GO:0035211	0.197	1	0.18308	0.999266	1	4	4	spermathecum morphogenesis
GO:0015081	2.889	5	0.183365	0.999266	5	102	127	sodium ion transmembrane transporter activity
GO:0046906	2.955	5	0.183683	0.999266	5	95	136	tetrapyrrole binding
GO:0031175	0.2	1	0.183692	0.999266	1	7	10	neuron projection development
GO:0007097	0.793	2	0.185292	0.999266	2	21	35	nuclear migration
GO:0016442	0.203	1	0.186971	0.999266	1	8	14	RISC complex
GO:0031332	0.203	1	0.186971	0.999266	1	8	14	RNAi effector complex
GO:0005788	0.204	1	0.187321	0.999266	1	9	11	endoplasmic reticulum lumen
GO:0044242	0.803	2	0.187382	0.999266	2	37	40	cellular lipid catabolic process
GO:0016705	2.91	5	0.187515	0.999266	5	116	185	oxidoreductase activity, acting on paired donors, with incorporation or reduction of molecular oxygen
GO:0015991	0.788	2	0.187742	0.999266	2	35	41	ATP hydrolysis coupled proton transport
GO:0015988	0.788	2	0.187742	0.999266	2	35	41	energy coupled proton transmembrane transport, against electrochemical gradient
GO:0016321	0.795	2	0.187946	0.999266	2	29	69	female meiosis chromosome segregation
GO:0010942	1.505	3	0.188188	0.999266	3	46	52	positive regulation of cell death
GO:0090176	0.195	1	0.189314	0.999266	1	3	3	microtubule cytoskeleton organization involved in establishment of planar polarity
GO:0016405	0.207	1	0.189427	0.999266	1	12	13	CoA-ligase activity
GO:0016878	0.207	1	0.189427	0.999266	1	12	13	acid-thiol ligase activity
GO:0060632	0.206	1	0.189466	0.999266	1	8	10	regulation of microtubule-based movement
GO:0061057	0.211	1	0.189809	0.999266	1	12	14	peptidoglycan recognition protein signaling pathway
GO:0015165	0.207	1	0.19028	0.999266	1	7	7	pyrimidine nucleotide-sugar transmembrane transporter activity
GO:0016874	4.696	7	0.190817	0.999266	7	193	276	ligase activity
GO:0032388	0.799	2	0.191355	0.999266	2	30	41	positive regulation of intracellular transport
GO:0036442	0.801	2	0.191846	0.999266	2	31	40	hydrogen-exporting ATPase activity
GO:2000145	0.813	2	0.192098	0.999266	2	18	19	regulation of cell motility
GO:0030334	0.813	2	0.192098	0.999266	2	18	19	regulation of cell migration
GO:0045851	0.209	1	0.192376	0.999266	1	6	6	pH reduction
GO:0051453	0.209	1	0.192376	0.999266	1	6	6	regulation of intracellular pH
GO:0051452	0.209	1	0.192376	0.999266	1	6	6	intracellular pH reduction
GO:0030004	0.209	1	0.192376	0.999266	1	6	6	cellular monovalent inorganic cation homeostasis
GO:0030641	0.209	1	0.192376	0.999266	1	6	6	regulation of cellular pH
GO:0003333	0.804	2	0.192905	0.999266	2	31	31	amino acid transmembrane transport
GO:0007282	0.211	1	0.193292	0.999266	1	10	12	cystoblast division
GO:0090302	0.211	1	0.193488	0.999266	1	9	11	mitotic anaphase-promoting complex activity
GO:0052646	0.212	1	0.193802	0.999266	1	9	11	alditol phosphate metabolic process
GO:0006072	0.212	1	0.193802	0.999266	1	9	10	glycerol-3-phosphate metabolic process
GO:0022410	0.818	2	0.193984	0.999266	2	22	28	circadian sleep/wake cycle process
GO:0043903	0.213	1	0.194228	0.999266	1	10	21	regulation of symbiosis, encompassing mutualism through parasitism
GO:0016651	0.813	2	0.194354	0.999266	2	37	54	oxidoreductase activity, acting on NAD(P)H
GO:0072509	1.507	3	0.194472	0.999266	3	44	54	divalent inorganic cation transmembrane transporter activity
GO:0007098	0.234	1	0.194796	0.999266	1	8	9	centrosome cycle
GO:0007631	0.818	2	0.196034	0.999266	2	27	39	feeding behavior
GO:0050807	3.119	5	0.196847	0.999266	5	87	100	regulation of synapse organization
GO:0046692	0.226	1	0.19757	0.999266	1	8	27	sperm competition
GO:0048148	0.217	1	0.198225	0.999266	1	9	10	behavioral response to cocaine
GO:0036459	0.82	2	0.198373	0.999266	2	34	41	ubiquitinyl hydrolase activity
GO:0004843	0.82	2	0.198373	0.999266	2	34	41	ubiquitin-specific protease activity
GO:0006091	2.265	4	0.198605	0.999266	4	93	126	generation of precursor metabolites and energy
GO:0051270	1.562	3	0.19908	0.999266	3	32	37	regulation of cellular component movement
GO:0031252	0.218	1	0.199251	0.999266	1	8	8	cell leading edge
GO:0048037	3.866	6	0.199309	0.999266	6	142	176	cofactor binding
GO:0071616	0.218	1	0.199882	0.999266	1	7	8	acyl-CoA biosynthetic process
GO:0035384	0.218	1	0.199882	0.999266	1	7	8	thioester biosynthetic process
GO:0051383	0.22	1	0.200025	0.999266	1	7	9	kinetochore organization
GO:0044703	3.107	5	0.200201	0.999266	5	91	173	multi-organism reproductive process
GO:0000096	0.22	1	0.200364	0.999266	1	10	11	sulfur amino acid metabolic process
GO:0044455	2.296	4	0.200412	0.999266	4	96	152	mitochondrial membrane part
GO:0051272	0.22	1	0.200887	0.999266	1	8	10	positive regulation of cellular component movement
GO:0030716	0.832	2	0.201327	0.999266	2	28	33	oocyte fate determination
GO:0010638	1.536	3	0.201659	0.999266	3	54	62	positive regulation of organelle organization
GO:0007629	0.842	2	0.203161	0.999266	2	23	55	flight behavior
GO:0005869	0.223	1	0.203214	0.999266	1	9	11	dynactin complex
GO:0010629	9.106	12	0.203218	0.999266	12	269	393	negative regulation of gene expression
GO:0009712	0.224	1	0.203424	0.999266	1	8	13	catechol-containing compound metabolic process
GO:0006584	0.224	1	0.203424	0.999266	1	8	13	catecholamine metabolic process
GO:0030722	0.224	1	0.204262	0.999266	1	8	10	establishment of oocyte nucleus localization involved in oocyte dorsal/ventral axis specification
GO:0009066	0.225	1	0.204494	0.999266	1	9	11	aspartate family amino acid metabolic process
GO:2000179	0.224	1	0.204495	0.999266	1	7	7	positive regulation of neural precursor cell proliferation
GO:0038202	0.226	1	0.205403	0.999266	1	9	10	TORC1 signaling
GO:0035060	0.226	1	0.205821	0.999266	1	9	9	brahma complex
GO:0007517	3.161	5	0.206721	0.999266	5	77	99	muscle organ development
GO:0048010	0.219	1	0.206931	0.999266	1	3	5	vascular endothelial growth factor receptor signaling pathway
GO:0016236	0.228	1	0.20759	0.999266	1	9	11	macroautophagy
GO:0031300	0.219	1	0.208003	0.999266	1	5	5	intrinsic component of organelle membrane
GO:0031227	0.219	1	0.208003	0.999266	1	5	5	intrinsic component of endoplasmic reticulum membrane
GO:0035220	2.36	4	0.208262	0.999266	4	71	88	wing disc development
GO:0015077	5.572	8	0.209049	0.999266	8	191	252	monovalent inorganic cation transmembrane transporter activity
GO:0006446	0.231	1	0.209644	0.999266	1	9	17	regulation of translational initiation
GO:0010369	0.232	1	0.209935	0.999266	1	9	13	chromocenter
GO:0032774	4.007	6	0.210156	0.999266	6	159	189	RNA biosynthetic process
GO:0012502	0.231	1	0.21027	0.999266	1	8	11	induction of programmed cell death
GO:0035081	0.231	1	0.21027	0.999266	1	8	11	induction of programmed cell death by hormones
GO:0035078	0.231	1	0.21027	0.999266	1	8	11	induction of programmed cell death by ecdysone
GO:0035072	0.231	1	0.21027	0.999266	1	8	11	ecdysone-mediated induction of salivary gland cell autophagic cell death
GO:0005797	0.232	1	0.210297	0.999266	1	9	10	Golgi medial cisterna
GO:0009913	0.231	1	0.211737	0.999266	1	6	6	epidermal cell differentiation
GO:0019783	0.857	2	0.211798	0.999266	2	36	46	small conjugating protein-specific protease activity
GO:0016209	0.88	2	0.213477	0.999266	2	32	36	antioxidant activity
GO:0010035	0.866	2	0.214016	0.999266	2	32	44	response to inorganic substance
GO:0051129	3.194	5	0.214209	0.999266	5	103	127	negative regulation of cellular component organization
GO:0048098	0.234	1	0.214614	0.999266	1	4	4	antennal joint development
GO:0040012	1.613	3	0.21477	0.999266	3	31	34	regulation of locomotion
GO:0019829	1.581	3	0.214866	0.999266	3	49	66	cation-transporting ATPase activity
GO:0042625	1.581	3	0.214866	0.999266	3	49	66	ATPase activity, coupled to transmembrane movement of ions
GO:0015014	0.228	1	0.215209	0.999266	1	5	5	heparan sulfate proteoglycan biosynthetic process, polysaccharide chain biosynthetic process
GO:0018149	0.226	1	0.215237	0.999266	1	3	3	peptide cross-linking
GO:0060288	0.233	1	0.215619	0.999266	1	4	5	formation of a compartment boundary
GO:0007560	2.392	4	0.215807	0.999266	4	57	67	imaginal disc morphogenesis
GO:0016679	0.239	1	0.215963	0.999266	1	10	20	oxidoreductase activity, acting on diphenols and related substances as donors
GO:0050688	0.24	1	0.216115	0.999266	1	14	14	regulation of defense response to virus
GO:0051345	1.612	3	0.216356	0.999266	3	50	54	positive regulation of hydrolase activity
GO:0006862	0.257	1	0.216421	0.999266	1	9	9	nucleotide transport
GO:0031974	1.603	3	0.21705	0.999266	3	65	82	membrane-enclosed lumen
GO:0071011	3.189	5	0.217232	0.999266	5	133	152	precatalytic spliceosome
GO:0005338	0.241	1	0.217789	0.999266	1	8	8	nucleotide-sugar transmembrane transporter activity
GO:2000253	0.24	1	0.218584	0.999266	1	8	8	positive regulation of feeding behavior
GO:0044437	0.876	2	0.219103	0.999266	2	35	42	vacuolar part
GO:0002251	0.243	1	0.219564	0.999266	1	9	9	organ or tissue specific immune response
GO:0002385	0.243	1	0.219564	0.999266	1	9	9	mucosal immune response
GO:0006964	0.245	1	0.220098	0.999266	1	11	11	positive regulation of biosynthetic process of antibacterial peptides active against Gram-negative bacteria
GO:0006034	0.242	1	0.220523	0.999266	1	7	9	cuticle chitin metabolic process
GO:0006637	0.244	1	0.220797	0.999266	1	8	10	acyl-CoA metabolic process
GO:0035383	0.244	1	0.220797	0.999266	1	8	10	thioester metabolic process
GO:0005158	0.269	1	0.221126	0.999266	1	11	13	insulin receptor binding
GO:0004683	0.242	1	0.221159	0.999266	1	6	8	calmodulin-dependent protein kinase activity
GO:0051536	0.881	2	0.222244	0.999266	2	37	48	iron-sulfur cluster binding
GO:0051540	0.881	2	0.222244	0.999266	2	37	48	metal cluster binding
GO:0016460	0.247	1	0.222607	0.999266	1	8	9	myosin II complex
GO:0035006	0.893	2	0.222974	0.999266	2	27	39	melanization defense response
GO:0032870	1.639	3	0.223215	0.999266	3	47	57	cellular response to hormone stimulus
GO:0008062	0.248	1	0.223389	0.999266	1	8	11	eclosion rhythm
GO:0016579	0.896	2	0.226	0.999266	2	37	42	protein deubiquitination
GO:0040029	2.439	4	0.226945	0.999266	4	90	195	regulation of gene expression, epigenetic
GO:0008134	3.26	5	0.227638	0.999266	5	100	123	transcription factor binding
GO:0005355	0.322	1	0.227649	0.999266	1	11	16	glucose transmembrane transporter activity
GO:0048285	4.106	6	0.228129	0.999266	6	157	302	organelle fission
GO:0000278	2.459	4	0.228547	0.999266	4	83	103	mitotic cell cycle
GO:0005680	0.256	1	0.229712	0.999266	1	13	16	anaphase-promoting complex
GO:0016891	0.268	1	0.229964	0.999266	1	13	14	endoribonuclease activity, producing 5'-phosphomonoesters
GO:0048066	0.911	2	0.230234	0.999266	2	27	38	developmental pigmentation
GO:0043473	0.911	2	0.230234	0.999266	2	27	38	pigmentation
GO:0090544	0.257	1	0.230389	0.999266	1	10	10	BAF-type complex
GO:0060582	0.914	2	0.230907	0.999266	2	20	23	cell fate determination involved in pattern specification
GO:0016360	0.914	2	0.230907	0.999266	2	20	23	sensory organ precursor cell fate determination
GO:0046627	0.257	1	0.231147	0.999266	1	8	12	negative regulation of insulin receptor signaling pathway
GO:1900077	0.257	1	0.231147	0.999266	1	8	12	negative regulation of cellular response to insulin stimulus
GO:0001076	0.916	2	0.232814	0.999266	2	43	47	RNA polymerase II transcription factor binding transcription factor activity
GO:0090100	0.261	1	0.232983	0.999266	1	11	11	positive regulation of transmembrane receptor protein serine/threonine kinase signaling pathway
GO:0005539	0.912	2	0.233143	0.999266	2	29	35	glycosaminoglycan binding
GO:0090288	0.259	1	0.233593	0.999266	1	7	9	negative regulation of cellular response to growth factor stimulus
GO:0060571	0.259	1	0.233867	0.999266	1	7	8	morphogenesis of an epithelial fold
GO:0032968	0.261	1	0.233977	0.999266	1	9	10	positive regulation of transcription elongation from RNA polymerase II promoter
GO:0008017	2.49	4	0.236196	0.999266	4	80	100	microtubule binding
GO:0035010	0.93	2	0.236554	0.999266	2	29	38	encapsulation of foreign target
GO:0044706	2.484	4	0.237026	0.999266	4	79	148	multi-multicellular organism process
GO:0032786	0.266	1	0.237178	0.999266	1	10	11	positive regulation of DNA-templated transcription, elongation
GO:0001838	0.263	1	0.23771	0.999266	1	6	6	embryonic epithelial tube formation
GO:1901699	0.941	2	0.23789	0.999266	2	31	46	cellular response to nitrogen compound
GO:0043455	0.265	1	0.237941	0.999266	1	9	12	regulation of secondary metabolic process
GO:0043094	0.266	1	0.23798	0.999266	1	9	9	cellular metabolic compound salvage
GO:0009725	1.695	3	0.238175	0.999266	3	49	59	response to hormone
GO:0042676	0.265	1	0.238411	0.999266	1	7	9	compound eye cone cell fate commitment
GO:0051013	0.266	1	0.238414	0.999266	1	7	7	microtubule severing
GO:0009055	2.456	4	0.238557	0.999266	4	99	152	electron carrier activity
GO:0048639	0.933	2	0.23856	0.999266	2	28	33	positive regulation of developmental growth
GO:0008587	0.933	2	0.238738	0.999266	2	27	37	imaginal disc-derived wing margin morphogenesis
GO:0019955	0.262	1	0.238818	0.999266	1	6	6	cytokine binding
GO:0031929	0.269	1	0.239267	0.999266	1	12	14	TOR signaling
GO:0015215	0.286	1	0.239785	0.999266	1	11	11	nucleotide transmembrane transporter activity
GO:0009755	0.938	2	0.240163	0.999266	2	26	33	hormone-mediated signaling pathway
GO:0008049	1.703	3	0.240797	0.999266	3	49	82	male courtship behavior
GO:0006044	0.262	1	0.241182	0.999266	1	7	9	N-acetylglucosamine metabolic process
GO:0016042	1.694	3	0.241875	0.999266	3	64	77	lipid catabolic process
GO:0000122	4.181	6	0.241884	0.999266	6	117	126	negative regulation of transcription from RNA polymerase II promoter
GO:0048646	11.307	14	0.241972	0.999266	14	325	470	anatomical structure formation involved in morphogenesis
GO:0015078	1.695	3	0.242147	0.999266	3	67	100	hydrogen ion transmembrane transporter activity
GO:0006631	1.668	3	0.242393	0.999266	3	65	80	fatty acid metabolic process
GO:0007067	2.522	4	0.242716	0.999266	4	88	138	mitosis
GO:0005778	0.275	1	0.243414	0.999266	1	13	15	peroxisomal membrane
GO:0031903	0.275	1	0.243414	0.999266	1	13	15	microbody membrane
GO:0000090	0.279	1	0.246899	0.999266	1	14	18	mitotic anaphase
GO:0007527	0.28	1	0.247374	0.999266	1	12	26	adult somatic muscle development
GO:0000302	0.279	1	0.247456	0.999266	1	12	23	response to reactive oxygen species
GO:1902692	0.28	1	0.247589	0.999266	1	13	13	regulation of neuroblast proliferation
GO:0035212	0.278	1	0.247805	0.999266	1	9	10	cell competition in a multicellular organism
GO:0072175	0.278	1	0.249388	0.999266	1	7	7	epithelial tube formation
GO:0016459	0.96	2	0.249502	0.999266	2	25	29	myosin complex
GO:0010181	0.3	1	0.249969	0.999266	1	10	11	FMN binding
GO:0004520	0.284	1	0.250315	0.999266	1	16	31	endodeoxyribonuclease activity
GO:0070646	0.964	2	0.250891	0.999266	2	41	50	protein modification by small protein removal
GO:0000221	0.307	1	0.251274	0.999266	1	14	14	vacuolar proton-transporting V-type ATPase, V1 domain
GO:0048812	9.589	12	0.251329	0.999266	12	289	355	neuron projection morphogenesis
GO:0008355	1.747	3	0.251567	0.999266	3	49	90	olfactory learning
GO:0008543	0.285	1	0.253152	0.999266	1	8	12	fibroblast growth factor receptor signaling pathway
GO:0071774	0.285	1	0.253152	0.999266	1	8	12	response to fibroblast growth factor
GO:0044344	0.285	1	0.253152	0.999266	1	8	12	cellular response to fibroblast growth factor stimulus
GO:0015631	2.57	4	0.253884	0.999266	4	86	107	tubulin binding
GO:0030286	0.976	2	0.25417	0.999266	2	27	49	dynein complex
GO:0046670	0.288	1	0.254772	0.999266	1	9	9	positive regulation of retinal cell programmed cell death
GO:0046672	0.288	1	0.254772	0.999266	1	9	9	positive regulation of compound eye retinal cell programmed cell death
GO:0004540	0.974	2	0.254881	0.999266	2	44	56	ribonuclease activity
GO:0008156	0.287	1	0.255001	0.999266	1	10	10	negative regulation of DNA replication
GO:0042623	6.89	9	0.255314	0.999266	9	231	295	ATPase activity, coupled
GO:0002813	0.292	1	0.256737	0.999266	1	13	13	regulation of biosynthetic process of antibacterial peptides active against Gram-negative bacteria
GO:0006885	0.29	1	0.256909	0.999266	1	9	9	regulation of pH
GO:0055067	0.29	1	0.256909	0.999266	1	9	9	monovalent inorganic cation homeostasis
GO:0008343	0.288	1	0.257179	0.999266	1	8	11	adult feeding behavior
GO:0019722	0.29	1	0.258097	0.999266	1	9	9	calcium-mediated signaling
GO:0050661	0.292	1	0.258997	0.999266	1	10	13	NADP binding
GO:0017015	0.296	1	0.261252	0.999266	1	8	10	regulation of transforming growth factor beta receptor signaling pathway
GO:0016866	0.312	1	0.261851	0.999266	1	14	17	intramolecular transferase activity
GO:0035114	9.7	12	0.263121	0.999266	12	235	277	imaginal disc-derived appendage morphogenesis
GO:0048858	9.697	12	0.263473	0.999266	12	293	361	cell projection morphogenesis
GO:0018345	0.301	1	0.263962	0.999266	1	13	23	protein palmitoylation
GO:0042826	0.301	1	0.264126	0.999266	1	13	14	histone deacetylase binding
GO:0045169	1	2	0.264303	0.999266	2	32	34	fusome
GO:0004012	0.315	1	0.26432	0.999266	1	6	6	phospholipid-translocating ATPase activity
GO:0010160	1.002	2	0.264398	0.999266	2	20	22	formation of organ boundary
GO:0042813	0.292	1	0.264777	0.999266	1	5	5	Wnt-activated receptor activity
GO:0035107	9.719	12	0.265191	0.999266	12	236	280	appendage morphogenesis
GO:0010033	7.899	10	0.265364	0.999266	10	250	333	response to organic substance
GO:0035295	1.796	3	0.265727	0.999266	3	38	39	tube development
GO:0043146	0.305	1	0.266623	0.999266	1	12	17	spindle stabilization
GO:0005884	0.304	1	0.268137	0.999266	1	9	16	actin filament
GO:0043085	2.633	4	0.26932	0.999266	4	83	95	positive regulation of catalytic activity
GO:0000242	0.307	1	0.269344	0.999266	1	10	10	pericentriolar material
GO:1901264	0.327	1	0.269784	0.999266	1	13	14	carbohydrate derivative transport
GO:0032990	9.765	12	0.270964	0.999266	12	297	365	cell part morphogenesis
GO:0019706	0.31	1	0.271071	0.999266	1	13	23	protein-cysteine S-palmitoyltransferase activity
GO:0019707	0.31	1	0.271071	0.999266	1	13	23	protein-cysteine S-acyltransferase activity
GO:0035186	0.311	1	0.271137	0.999266	1	13	17	syncytial blastoderm mitotic cell cycle
GO:0010821	0.31	1	0.271366	0.999266	1	11	12	regulation of mitochondrion organization
GO:0030534	4.374	6	0.271389	0.999266	6	128	210	adult behavior
GO:0007018	2.648	4	0.272152	0.999266	4	87	122	microtubule-based movement
GO:1901698	1.818	3	0.272217	0.999266	3	66	87	response to nitrogen compound
GO:0008299	0.31	1	0.272294	0.999266	1	10	12	isoprenoid biosynthetic process
GO:0004712	0.342	1	0.272761	0.999266	1	8	8	protein serine/threonine/tyrosine kinase activity
GO:0045317	0.308	1	0.273887	0.999266	1	6	6	equator specification
GO:0015605	0.333	1	0.274846	0.999266	1	13	13	organophosphate ester transmembrane transporter activity
GO:0031536	0.288	1	0.275163	0.999266	1	2	2	positive regulation of exit from mitosis
GO:0061333	1.031	2	0.275378	0.999266	2	30	43	renal tubule morphogenesis
GO:0007443	1.031	2	0.275378	0.999266	2	30	43	Malpighian tubule morphogenesis
GO:0033013	0.317	1	0.275817	0.999266	1	13	15	tetrapyrrole metabolic process
GO:0033180	0.34	1	0.276127	0.999266	1	17	18	proton-transporting V-type ATPase, V1 domain
GO:0035098	0.315	1	0.276596	0.999266	1	9	10	ESC/E(Z) complex
GO:1902600	1.035	2	0.277368	0.999266	2	43	56	hydrogen ion transmembrane transport
GO:0005743	1.036	2	0.278117	0.999266	2	49	56	mitochondrial inner membrane
GO:0060179	1.842	3	0.278841	0.999266	3	55	89	male mating behavior
GO:0043901	0.322	1	0.27889	0.999266	1	15	26	negative regulation of multi-organism process
GO:0006865	1.039	2	0.279287	0.999266	2	38	38	amino acid transport
GO:0046847	0.32	1	0.279442	0.999266	1	9	14	filopodium assembly
GO:0035155	0.316	1	0.279479	0.999266	1	6	6	negative regulation of terminal cell fate specification, open tracheal system
GO:0006821	0.343	1	0.27982	0.999266	1	12	12	chloride transport
GO:0015914	0.336	1	0.279863	0.999266	1	7	7	phospholipid transport
GO:0007296	0.335	1	0.279877	0.999266	1	8	10	vitellogenesis
GO:0006662	0.33	1	0.280105	0.999266	1	16	18	glycerol ether metabolic process
GO:0018904	0.33	1	0.280105	0.999266	1	16	18	ether metabolic process
GO:0030308	0.319	1	0.280983	0.999266	1	8	11	negative regulation of cell growth
GO:0090224	0.325	1	0.281234	0.999266	1	13	20	regulation of spindle organization
GO:0016836	1.046	2	0.281674	0.999266	2	38	42	hydro-lyase activity
GO:0005927	0.323	1	0.281698	0.999266	1	9	9	muscle tendon junction
GO:1901615	2.691	4	0.281798	0.999266	4	90	121	organic hydroxy compound metabolic process
GO:0044428	18.22	21	0.282446	0.999266	21	735	1003	nuclear part
GO:0005328	0.327	1	0.282562	0.999266	1	15	23	neurotransmitter:sodium symporter activity
GO:0008052	0.323	1	0.282787	0.999266	1	7	8	sensory organ boundary specification
GO:0008582	2.71	4	0.283055	0.999266	4	73	81	regulation of synaptic growth at neuromuscular junction
GO:0007020	0.326	1	0.28328	0.999266	1	10	11	microtubule nucleation
GO:0045464	0.323	1	0.283641	0.999266	1	7	10	R8 cell fate specification
GO:0051261	0.325	1	0.283716	0.999266	1	9	10	protein depolymerization
GO:0051322	0.329	1	0.28381	0.999266	1	17	21	anaphase
GO:0007156	1.869	3	0.284311	0.999266	3	29	34	homophilic cell adhesion
GO:0048563	2.713	4	0.286706	0.999266	4	68	79	post-embryonic organ morphogenesis
GO:0003774	1.869	3	0.28672	0.999266	3	57	89	motor activity
GO:0032509	0.332	1	0.28697	0.999266	1	15	16	endosome transport via multivesicular body sorting pathway
GO:2001252	0.332	1	0.287035	0.999266	1	14	14	positive regulation of chromosome organization
GO:0009890	8.973	11	0.28734	0.999266	11	242	360	negative regulation of biosynthetic process
GO:0031327	8.973	11	0.28734	0.999266	11	242	360	negative regulation of cellular biosynthetic process
GO:0015932	0.358	1	0.287889	0.999266	1	16	17	nucleobase-containing compound transmembrane transporter activity
GO:0003824	84.063	89	0.288258	0.999266	89	3073	4207	catalytic activity
GO:0007049	2.725	4	0.288623	0.999266	4	97	121	cell cycle
GO:0021700	1.066	2	0.288855	0.999266	2	38	46	developmental maturation
GO:0019751	0.356	1	0.288935	0.999266	1	14	17	polyol metabolic process
GO:0046527	0.335	1	0.289305	0.999266	1	12	13	glucosyltransferase activity
GO:0070507	1.067	2	0.289322	0.999266	2	37	46	regulation of microtubule cytoskeleton organization
GO:0004653	0.332	1	0.289705	0.999266	1	10	14	polypeptide N-acetylgalactosaminyltransferase activity
GO:0060562	1.071	2	0.290462	0.999266	2	31	44	epithelial tube morphogenesis
GO:0045132	1.07	2	0.290546	0.999266	2	45	96	meiotic chromosome segregation
GO:0035327	0.338	1	0.290972	0.999266	1	14	15	transcriptionally active chromatin
GO:0042220	0.337	1	0.291193	0.999266	1	12	16	response to cocaine
GO:0060359	0.337	1	0.291193	0.999266	1	12	16	response to ammonium ion
GO:0005920	0.311	1	0.291692	0.999266	1	5	6	smooth septate junction
GO:0003746	0.338	1	0.29181	0.999266	1	14	17	translation elongation factor activity
GO:2000177	0.339	1	0.292009	0.999266	1	14	14	regulation of neural precursor cell proliferation
GO:0071407	1.074	2	0.292088	0.999266	2	35	51	cellular response to organic cyclic compound
GO:1901700	5.39	7	0.2921	0.999266	7	170	220	response to oxygen-containing compound
GO:0030031	1.891	3	0.293214	0.999266	3	68	89	cell projection assembly
GO:0031625	0.364	1	0.293829	0.999266	1	14	14	ubiquitin protein ligase binding
GO:0044389	0.364	1	0.293829	0.999266	1	14	14	small conjugating protein ligase binding
GO:1901981	0.343	1	0.294101	0.999266	1	16	16	phosphatidylinositol phosphate binding
GO:0033301	0.343	1	0.294315	0.999266	1	15	19	cell cycle comprising mitosis without cytokinesis
GO:0022890	7.161	9	0.294892	0.999266	9	246	317	inorganic cation transmembrane transporter activity
GO:0019239	0.408	1	0.295224	0.999266	1	19	20	deaminase activity
GO:0040023	1.085	2	0.295501	0.999266	2	26	41	establishment of nucleus localization
GO:0032501	42.329	46	0.295666	0.999266	46	1291	1987	multicellular organismal process
GO:0016080	0.342	1	0.295883	0.999266	1	11	11	synaptic vesicle targeting
GO:0007062	0.345	1	0.295986	0.999266	1	16	26	sister chromatid cohesion
GO:0051963	2.769	4	0.29675	0.999266	4	76	85	regulation of synapse assembly
GO:0002027	0.343	1	0.297332	0.999266	1	9	10	regulation of heart rate
GO:0007632	0.347	1	0.298145	0.999266	1	15	28	visual behavior
GO:0019866	1.093	2	0.298533	0.999266	2	52	61	organelle inner membrane
GO:0006024	0.339	1	0.298709	0.999266	1	12	12	glycosaminoglycan biosynthetic process
GO:0046622	0.347	1	0.298974	0.999266	1	12	14	positive regulation of organ growth
GO:0022857	17.334	20	0.299449	0.999266	20	610	789	transmembrane transporter activity
GO:0051299	0.35	1	0.300344	0.999266	1	12	15	centrosome separation
GO:0030536	0.351	1	0.301096	0.999266	1	13	21	larval feeding behavior
GO:0034613	1.102	2	0.301818	0.999266	2	35	37	cellular protein localization
GO:0010817	1.198	2	0.301982	0.999266	2	36	55	regulation of hormone levels
GO:0042445	1.198	2	0.301982	0.999266	2	36	55	hormone metabolic process
GO:0007444	4.545	6	0.302703	0.999266	6	126	158	imaginal disc development
GO:0009617	3.683	5	0.302915	0.999266	5	134	203	response to bacterium
GO:0070925	2.777	4	0.302926	0.999266	4	106	132	organelle assembly
GO:0005744	0.353	1	0.303028	0.999266	1	11	20	mitochondrial inner membrane presequence translocase complex
GO:0005488	112.27	117	0.303199	0.999266	117	3808	5389	binding
GO:0007031	0.374	1	0.303499	0.999266	1	16	18	peroxisome organization
GO:0030258	1.149	2	0.30415	0.999266	2	50	59	lipid modification
GO:0006903	0.355	1	0.304819	0.999266	1	12	12	vesicle targeting
GO:0072091	0.358	1	0.305124	0.999266	1	15	16	regulation of stem cell proliferation
GO:0050829	1.934	3	0.305324	0.999266	3	69	99	defense response to Gram-negative bacterium
GO:0016597	0.358	1	0.305353	0.999266	1	12	13	amino acid binding
GO:0010605	11.916	14	0.306065	0.999266	14	349	512	negative regulation of macromolecule metabolic process
GO:0005881	0.351	1	0.308111	0.999266	1	5	6	cytoplasmic microtubule
GO:0007349	2.806	4	0.308128	0.999266	4	81	139	cellularization
GO:0031224	0.351	1	0.308205	0.999266	1	9	10	intrinsic component of membrane
GO:0046620	1.95	3	0.308646	0.999266	3	42	53	regulation of organ growth
GO:0044057	1.118	2	0.308679	0.999266	2	31	36	regulation of system process
GO:0004553	1.985	3	0.308974	0.999266	3	75	105	hydrolase activity, hydrolyzing O-glycosyl compounds
GO:0009892	12.885	15	0.30954	0.999266	15	381	551	negative regulation of metabolic process
GO:0043168	25.23	28	0.309863	0.999266	28	882	1084	anion binding
GO:0005179	1.137	2	0.310348	0.999266	2	38	59	hormone activity
GO:0051053	0.363	1	0.310732	0.999266	1	12	13	negative regulation of DNA metabolic process
GO:0016278	0.366	1	0.31208	0.999266	1	13	14	lysine N-methyltransferase activity
GO:0016279	0.366	1	0.31208	0.999266	1	13	14	protein-lysine N-methyltransferase activity
GO:0018024	0.366	1	0.31208	0.999266	1	13	14	histone-lysine N-methyltransferase activity
GO:0045570	1.126	2	0.312182	0.999266	2	25	32	regulation of imaginal disc growth
GO:0042303	0.368	1	0.312604	0.999266	1	13	17	molting cycle
GO:0007591	0.368	1	0.312604	0.999266	1	13	17	molting cycle, chitin-based cuticle
GO:0044710	37.727	41	0.312888	0.999266	41	1429	1897	single-organism metabolic process
GO:0031344	2.833	4	0.312919	0.999266	4	72	93	regulation of cell projection organization
GO:0016835	1.138	2	0.314798	0.999266	2	42	51	carbon-oxygen lyase activity
GO:0006414	0.371	1	0.315148	0.999266	1	16	22	translational elongation
GO:0004364	0.662	1	0.315331	0.999266	1	26	42	glutathione transferase activity
GO:0005681	3.714	5	0.315601	0.999266	5	159	185	spliceosomal complex
GO:0050768	1.139	2	0.315967	0.999266	2	26	34	negative regulation of neurogenesis
GO:0000151	1.142	2	0.317975	0.999266	2	52	71	ubiquitin ligase complex
GO:0015149	0.443	1	0.318016	0.999266	1	14	19	hexose transmembrane transporter activity
GO:0015012	0.37	1	0.320321	0.999266	1	12	13	heparan sulfate proteoglycan biosynthetic process
GO:0030201	0.37	1	0.320321	0.999266	1	12	13	heparan sulfate proteoglycan metabolic process
GO:1901505	0.405	1	0.320956	0.999266	1	19	20	carbohydrate derivative transporter activity
GO:0000271	0.371	1	0.321282	0.999266	1	12	13	polysaccharide biosynthetic process
GO:0033692	0.371	1	0.321282	0.999266	1	12	13	cellular polysaccharide biosynthetic process
GO:0043704	0.376	1	0.32201	0.999266	1	8	12	photoreceptor cell fate specification
GO:0016702	0.504	1	0.322421	0.999266	1	21	40	oxidoreductase activity, acting on single donors with incorporation of molecular oxygen, incorporation of two atoms of oxygen
GO:0010324	0.38	1	0.323986	0.999266	1	10	16	membrane invagination
GO:0006911	0.38	1	0.323986	0.999266	1	10	16	phagocytosis, engulfment
GO:0030723	0.374	1	0.324103	0.999266	1	8	12	ovarian fusome organization
GO:0001703	0.381	1	0.324268	0.999266	1	11	15	gastrulation with mouth forming first
GO:0010004	0.381	1	0.324268	0.999266	1	11	15	gastrulation involving germ band extension
GO:0048523	24.479	27	0.325152	0.999266	27	745	987	negative regulation of cellular process
GO:0044798	1.164	2	0.325164	0.999266	2	56	68	nuclear transcription factor complex
GO:0034220	2.879	4	0.325706	0.999266	4	110	128	ion transmembrane transport
GO:0006281	2.012	3	0.326754	0.999266	3	93	119	DNA repair
GO:0005852	0.389	1	0.327629	0.999266	1	17	17	eukaryotic translation initiation factor 3 complex
GO:0070069	0.434	1	0.327769	0.999266	1	17	36	cytochrome complex
GO:0046626	0.389	1	0.328089	0.999266	1	12	16	regulation of insulin receptor signaling pathway
GO:1900076	0.389	1	0.328089	0.999266	1	12	16	regulation of cellular response to insulin stimulus
GO:0016183	0.39	1	0.328396	0.999266	1	13	14	synaptic vesicle coating
GO:0006901	0.39	1	0.328396	0.999266	1	13	14	vesicle coating
GO:0044093	2.894	4	0.328402	0.999266	4	95	111	positive regulation of molecular function
GO:0035120	9.331	11	0.330348	0.999266	11	228	270	post-embryonic appendage morphogenesis
GO:0000220	0.394	1	0.331548	0.999266	1	14	18	vacuolar proton-transporting V-type ATPase, V0 domain
GO:0033179	0.394	1	0.331548	0.999266	1	14	18	proton-transporting V-type ATPase, V0 domain
GO:0016887	7.462	9	0.331674	0.999266	9	259	328	ATPase activity
GO:0017111	12.155	14	0.331815	0.999266	14	438	563	nucleoside-triphosphatase activity
GO:0033178	0.419	1	0.331843	0.999266	1	20	25	proton-transporting two-sector ATPase complex, catalytic domain
GO:0005254	0.423	1	0.334227	0.999266	1	14	16	chloride channel activity
GO:0030537	1.187	2	0.334529	0.999266	2	38	59	larval behavior
GO:0043900	2.044	3	0.334847	0.999266	3	75	100	regulation of multi-organism process
GO:0016798	2.097	3	0.334944	0.999266	3	79	114	hydrolase activity, acting on glycosyl bonds
GO:0006289	0.4	1	0.335016	0.999266	1	20	25	nucleotide-excision repair
GO:0008514	2.914	4	0.335066	0.999266	4	103	116	organic anion transmembrane transporter activity
GO:1901677	0.418	1	0.33534	0.999266	1	16	16	phosphate transmembrane transporter activity
GO:0048082	0.431	1	0.337364	0.999266	1	11	14	regulation of adult chitin-containing cuticle pigmentation
GO:0016417	0.413	1	0.338247	0.999266	1	19	29	S-acyltransferase activity
GO:0008376	0.402	1	0.338663	0.999266	1	14	18	acetylgalactosaminyltransferase activity
GO:0008585	0.402	1	0.338998	0.999266	1	11	13	female gonad development
GO:0036452	0.407	1	0.339059	0.999266	1	18	18	ESCRT complex
GO:0008013	0.39	1	0.340398	0.999266	1	10	11	beta-catenin binding
GO:0016701	0.532	1	0.341687	0.999266	1	22	41	oxidoreductase activity, acting on single donors with incorporation of molecular oxygen
GO:0045934	7.543	9	0.342146	0.999266	9	216	318	negative regulation of nucleobase-containing compound metabolic process
GO:0010721	1.209	2	0.342712	0.999266	2	29	37	negative regulation of cell development
GO:0015992	1.221	2	0.344381	0.999266	2	50	63	proton transport
GO:0006818	1.221	2	0.344381	0.999266	2	50	63	hydrogen transport
GO:0017147	0.406	1	0.344424	0.999266	1	10	12	Wnt-protein binding
GO:0007616	2.082	3	0.344485	0.999266	3	53	71	long-term memory
GO:0007301	0.404	1	0.345373	0.999266	1	8	13	female germline ring canal formation
GO:0034637	0.407	1	0.345874	0.999266	1	14	17	cellular carbohydrate biosynthetic process
GO:0022904	1.223	2	0.345968	0.999266	2	53	78	respiratory electron transport chain
GO:0000775	0.422	1	0.345972	0.999266	1	19	36	chromosome, centromeric region
GO:0015370	1.23	2	0.346048	0.999266	2	51	67	solute:sodium symporter activity
GO:0009056	11.319	13	0.346097	0.999266	13	439	546	catabolic process
GO:0046348	0.51	1	0.346434	0.999266	1	16	21	amino sugar catabolic process
GO:1901072	0.51	1	0.346434	0.999266	1	16	21	glucosamine-containing compound catabolic process
GO:0006032	0.51	1	0.346434	0.999266	1	16	21	chitin catabolic process
GO:0016462	12.304	14	0.348462	0.999266	14	447	573	pyrophosphatase activity
GO:0032886	1.228	2	0.349504	0.999266	2	44	55	regulation of microtubule-based process
GO:0032027	0.456	1	0.349796	0.999266	1	13	14	myosin light chain binding
GO:0016877	0.428	1	0.350322	0.999266	1	20	24	ligase activity, forming carbon-sulfur bonds
GO:0051172	7.606	9	0.350888	0.999266	9	219	321	negative regulation of nitrogen compound metabolic process
GO:0048513	19.981	22	0.351357	0.999266	22	534	663	organ development
GO:0070461	0.458	1	0.352431	0.999266	1	20	23	SAGA-type complex
GO:0000124	0.458	1	0.352431	0.999266	1	20	23	SAGA complex
GO:0043624	0.425	1	0.35379	0.999266	1	15	16	cellular protein complex disassembly
GO:0032984	0.425	1	0.35379	0.999266	1	15	17	macromolecular complex disassembly
GO:0043241	0.425	1	0.35379	0.999266	1	15	16	protein complex disassembly
GO:0007059	2.109	3	0.353901	0.999266	3	90	151	chromosome segregation
GO:0006720	0.487	1	0.354469	0.999266	1	17	19	isoprenoid metabolic process
GO:0004568	0.522	1	0.354615	0.999266	1	16	20	chitinase activity
GO:0060259	0.431	1	0.357828	0.999266	1	14	21	regulation of feeding behavior
GO:0007173	1.249	2	0.357911	0.999266	2	34	37	epidermal growth factor receptor signaling pathway
GO:0038127	1.249	2	0.357911	0.999266	2	34	37	ERBB signaling pathway
GO:0005759	1.258	2	0.357916	0.999266	2	50	61	mitochondrial matrix
GO:0008168	2.13	3	0.358775	0.999266	3	89	102	methyltransferase activity
GO:0051056	2.132	3	0.35925	0.999266	3	71	81	regulation of small GTPase mediated signal transduction
GO:0046578	2.132	3	0.35925	0.999266	3	71	80	regulation of Ras protein signal transduction
GO:1900073	0.517	1	0.359519	0.999266	1	15	17	regulation of neuromuscular synaptic transmission
GO:0043228	15.265	17	0.360396	0.999266	17	593	928	non-membrane-bounded organelle
GO:0043232	15.265	17	0.360396	0.999266	17	593	928	intracellular non-membrane-bounded organelle
GO:0051539	0.478	1	0.360612	0.999266	1	17	18	4 iron, 4 sulfur cluster binding
GO:1901605	2.147	3	0.361173	0.999266	3	80	109	alpha-amino acid metabolic process
GO:0006493	0.496	1	0.362546	0.999266	1	18	22	protein O-linked glycosylation
GO:0008324	9.548	11	0.362831	0.999266	11	318	409	cation transmembrane transporter activity
GO:0022900	1.27	2	0.362959	0.999266	2	56	83	electron transport chain
GO:0007564	0.47	1	0.363279	0.999266	1	12	15	regulation of chitin-based cuticle tanning
GO:0044705	3.051	4	0.363817	0.999266	4	88	153	multi-organism reproductive behavior
GO:0050774	0.424	1	0.364241	0.999266	1	7	11	negative regulation of dendrite morphogenesis
GO:0002252	1.269	2	0.36537	0.999266	2	42	58	immune effector process
GO:0007526	0.445	1	0.365631	0.999266	1	13	19	larval somatic muscle development
GO:0015145	0.601	1	0.365802	0.999266	1	18	23	monosaccharide transmembrane transporter activity
GO:0016409	0.447	1	0.366617	0.999266	1	19	29	palmitoyltransferase activity
GO:0046148	1.276	2	0.36671	0.999266	2	46	55	pigment biosynthetic process
GO:0008194	2.231	3	0.367489	0.999266	3	72	99	UDP-glycosyltransferase activity
GO:0005326	0.45	1	0.367754	0.999266	1	18	27	neurotransmitter transporter activity
GO:0005918	1.275	2	0.369064	0.999266	2	30	33	septate junction
GO:0007420	1.28	2	0.3692	0.999266	2	37	44	brain development
GO:0019098	3.076	4	0.369524	0.999266	4	89	155	reproductive behavior
GO:0046666	0.448	1	0.369556	0.999266	1	10	13	retinal cell programmed cell death
GO:0004386	2.173	3	0.370089	0.999266	3	86	106	helicase activity
GO:2000113	8.692	10	0.37017	0.999266	10	235	353	negative regulation of cellular macromolecule biosynthetic process
GO:0010558	8.692	10	0.37017	0.999266	10	235	353	negative regulation of macromolecule biosynthetic process
GO:0030166	0.445	1	0.370335	0.999266	1	14	15	proteoglycan biosynthetic process
GO:0009101	0.445	1	0.370335	0.999266	1	14	15	glycoprotein biosynthetic process
GO:0034248	1.29	2	0.371047	0.999266	2	40	46	regulation of cellular amide metabolic process
GO:0002805	1.29	2	0.371047	0.999266	2	40	46	regulation of antimicrobial peptide biosynthetic process
GO:0016818	12.511	14	0.371417	0.999266	14	454	580	hydrolase activity, acting on acid anhydrides, in phosphorus-containing anhydrides
GO:0000070	0.456	1	0.371795	0.999266	1	19	27	mitotic sister chromatid segregation
GO:0016200	0.428	1	0.371949	0.999266	1	6	6	synaptic target attraction
GO:0045478	0.448	1	0.372692	0.999266	1	14	18	fusome organization
GO:0007469	0.453	1	0.373039	0.999266	1	10	10	antennal development
GO:0002700	1.298	2	0.374201	0.999266	2	41	47	regulation of production of molecular mediator of immune response
GO:0002784	1.298	2	0.374201	0.999266	2	41	47	regulation of antimicrobial peptide production
GO:0050769	0.459	1	0.374547	0.999266	1	16	16	positive regulation of neurogenesis
GO:0051246	6.829	8	0.374552	0.999266	8	219	299	regulation of protein metabolic process
GO:0061351	0.46	1	0.374669	0.999266	1	18	22	neural precursor cell proliferation
GO:0007405	0.46	1	0.374669	0.999266	1	18	22	neuroblast proliferation
GO:0097472	0.445	1	0.37514	0.999266	1	11	14	cyclin-dependent protein kinase activity
GO:0004693	0.445	1	0.37514	0.999266	1	11	14	cyclin-dependent protein serine/threonine kinase activity
GO:0022404	0.461	1	0.375703	0.999266	1	14	18	molting cycle process
GO:0005669	0.475	1	0.376126	0.999266	1	23	25	transcription factor TFIID complex
GO:0010927	2.218	3	0.376559	0.999266	3	79	108	cellular component assembly involved in morphogenesis
GO:0014070	2.199	3	0.37761	0.999266	3	81	105	response to organic cyclic compound
GO:0006520	4.076	5	0.377922	0.999266	5	160	222	cellular amino acid metabolic process
GO:0008610	3.116	4	0.378674	0.999266	4	111	134	lipid biosynthetic process
GO:0043067	4.041	5	0.379422	0.999266	5	138	168	regulation of programmed cell death
GO:0003779	4.043	5	0.379506	0.999266	5	106	127	actin binding
GO:0000280	4.049	5	0.380414	0.999266	5	153	297	nuclear division
GO:0048311	0.459	1	0.381201	0.999266	1	10	10	mitochondrion distribution
GO:0007638	0.467	1	0.381893	0.999266	1	12	31	mechanosensory behavior
GO:0016817	12.608	14	0.38244	0.999266	14	458	584	hydrolase activity, acting on acid anhydrides
GO:0001085	0.471	1	0.382944	0.999266	1	16	25	RNA polymerase II transcription factor binding
GO:0001101	0.497	1	0.384027	0.999266	1	21	26	response to acid
GO:0048665	0.471	1	0.384832	0.999266	1	10	14	neuron fate specification
GO:0030131	0.476	1	0.386082	0.999266	1	13	13	clathrin adaptor complex
GO:0004003	0.478	1	0.386099	0.999266	1	21	24	ATP-dependent DNA helicase activity
GO:0016831	0.471	1	0.386337	0.999266	1	16	25	carboxy-lyase activity
GO:0006023	0.47	1	0.386613	0.999266	1	16	16	aminoglycan biosynthetic process
GO:0048520	0.473	1	0.386751	0.999266	1	14	18	positive regulation of behavior
GO:0016860	0.517	1	0.387262	0.999266	1	23	30	intramolecular oxidoreductase activity
GO:0045296	0.453	1	0.38845	0.999266	1	6	7	cadherin binding
GO:0016741	2.241	3	0.388847	0.999266	3	93	106	transferase activity, transferring one-carbon groups
GO:0030162	1.345	2	0.388966	0.999266	2	48	66	regulation of proteolysis
GO:0032147	0.486	1	0.389156	0.999266	1	13	15	activation of protein kinase activity
GO:0006029	0.475	1	0.389425	0.999266	1	15	16	proteoglycan metabolic process
GO:0042054	0.487	1	0.392331	0.999266	1	17	19	histone methyltransferase activity
GO:0030713	0.484	1	0.392702	0.999266	1	13	18	ovarian follicle cell stalk formation
GO:0030203	0.515	1	0.393443	0.999266	1	20	24	glycosaminoglycan metabolic process
GO:0007370	0.48	1	0.393583	0.999266	1	14	18	ventral furrow formation
GO:0031966	1.369	2	0.393854	0.999266	2	62	83	mitochondrial membrane
GO:0005201	0.514	1	0.393923	0.999266	1	17	29	extracellular matrix structural constituent
GO:0046843	1.348	2	0.393965	0.999266	2	34	52	dorsal appendage formation
GO:0005667	2.257	3	0.394411	0.999266	3	87	108	transcription factor complex
GO:0007442	0.493	1	0.39445	0.999266	1	17	21	hindgut morphogenesis
GO:0045892	6.969	8	0.395513	0.999266	8	198	296	negative regulation of transcription, DNA-templated
GO:1902679	6.969	8	0.395513	0.999266	8	198	296	negative regulation of RNA biosynthetic process
GO:0005814	0.495	1	0.396962	0.999266	1	20	21	centriole
GO:0045746	1.357	2	0.397415	0.999266	2	38	39	negative regulation of Notch signaling pathway
GO:0070613	1.369	2	0.397619	0.999266	2	49	68	regulation of protein processing
GO:0009100	0.488	1	0.397706	0.999266	1	16	17	glycoprotein metabolic process
GO:2000112	24.418	26	0.398092	0.999266	26	757	973	regulation of cellular macromolecule biosynthetic process
GO:0010556	24.418	26	0.398092	0.999266	26	757	973	regulation of macromolecule biosynthetic process
GO:0030727	0.471	1	0.398912	0.999266	1	10	14	germarium-derived female germ-line cyst formation
GO:0006733	0.509	1	0.400318	0.999266	1	20	22	oxidoreduction coenzyme metabolic process
GO:0010468	29.331	31	0.400584	0.999266	31	935	1217	regulation of gene expression
GO:0030838	0.495	1	0.401286	0.999266	1	14	18	positive regulation of actin filament polymerization
GO:0043195	1.361	2	0.401387	0.999266	2	27	35	terminal bouton
GO:0048079	0.53	1	0.401807	0.999266	1	14	17	regulation of cuticle pigmentation
GO:0007220	0.496	1	0.401809	0.999266	1	14	14	Notch receptor processing
GO:0034599	0.502	1	0.401863	0.999266	1	17	24	cellular response to oxidative stress
GO:0015629	0.483	1	0.401997	0.999266	1	13	19	actin cytoskeleton
GO:0005253	0.566	1	0.402224	0.999266	1	20	24	anion channel activity
GO:0016758	3.278	4	0.402246	0.999266	4	115	151	transferase activity, transferring hexosyl groups
GO:0023057	7.012	8	0.402829	0.999266	8	204	236	negative regulation of signaling
GO:0046669	0.506	1	0.403567	0.999266	1	18	19	regulation of compound eye retinal cell programmed cell death
GO:0090101	0.506	1	0.403924	0.999266	1	18	21	negative regulation of transmembrane receptor protein serine/threonine kinase signaling pathway
GO:0003725	0.486	1	0.404555	0.999266	1	12	21	double-stranded RNA binding
GO:0005868	0.505	1	0.40531	0.999266	1	14	30	cytoplasmic dynein complex
GO:0030119	0.509	1	0.406465	0.999266	1	15	15	AP-type membrane coat adaptor complex
GO:0031985	0.511	1	0.406514	0.999266	1	22	24	Golgi cisterna
GO:0008188	1.4	2	0.407842	0.999266	2	42	46	neuropeptide receptor activity
GO:0016070	13.81	15	0.409312	0.999266	15	542	690	RNA metabolic process
GO:0000398	4.196	5	0.409758	0.999266	5	169	232	mRNA splicing, via spliceosome
GO:0000377	4.196	5	0.409758	0.999266	5	169	232	RNA splicing, via transesterification reactions with bulged adenosine as nucleophile
GO:0045792	0.51	1	0.410141	0.999266	1	15	20	negative regulation of cell size
GO:0008286	0.54	1	0.410362	0.999266	1	18	21	insulin receptor signaling pathway
GO:0000118	0.518	1	0.411111	0.999266	1	19	19	histone deacetylase complex
GO:0030725	0.509	1	0.411477	0.999266	1	12	17	germline ring canal formation
GO:0009411	0.519	1	0.411497	0.999266	1	19	24	response to UV
GO:0090287	0.519	1	0.41286	0.999266	1	14	16	regulation of cellular response to growth factor stimulus
GO:0070160	1.397	2	0.413689	0.999266	2	33	37	occluding junction
GO:0000819	0.525	1	0.414467	0.999266	1	22	30	sister chromatid segregation
GO:0043413	1.441	2	0.414666	0.999266	2	55	70	macromolecule glycosylation
GO:0006486	1.441	2	0.414666	0.999266	2	55	70	protein glycosylation
GO:0002697	1.412	2	0.414754	0.999266	2	48	54	regulation of immune effector process
GO:0046474	0.545	1	0.415126	0.999266	1	22	28	glycerophospholipid biosynthetic process
GO:0032482	0.528	1	0.4157	0.999266	1	26	33	Rab protein signal transduction
GO:0006749	0.853	1	0.415767	0.999266	1	31	47	glutathione metabolic process
GO:0005548	0.542	1	0.416274	0.999266	1	14	15	phospholipid transporter activity
GO:0010648	7.1	8	0.416443	0.999266	8	207	240	negative regulation of cell communication
GO:0000288	0.432	1	0.416597	0.999266	1	2	2	nuclear-transcribed mRNA catabolic process, deadenylation-dependent decay
GO:0048519	27.602	29	0.417931	0.999266	29	859	1125	negative regulation of biological process
GO:0015108	0.554	1	0.418144	0.999266	1	19	21	chloride transmembrane transporter activity
GO:0000375	4.24	5	0.418263	0.999266	5	172	235	RNA splicing, via transesterification reactions
GO:0008528	1.432	2	0.418907	0.999266	2	43	47	G-protein coupled peptide receptor activity
GO:0007096	0.506	1	0.41954	0.999266	1	10	11	regulation of exit from mitosis
GO:0010639	1.424	2	0.419567	0.999266	2	53	66	negative regulation of organelle organization
GO:0009311	0.53	1	0.419747	0.999266	1	19	26	oligosaccharide metabolic process
GO:0051253	7.13	8	0.419776	0.999266	8	204	305	negative regulation of RNA metabolic process
GO:0005231	1.465	2	0.419865	0.999266	2	46	56	excitatory extracellular ligand-gated ion channel activity
GO:0004197	0.543	1	0.421096	0.999266	1	22	30	cysteine-type endopeptidase activity
GO:0032259	1.439	2	0.421771	0.999266	2	62	77	methylation
GO:0002759	1.431	2	0.421772	0.999266	2	46	52	regulation of antimicrobial humoral response
GO:0002920	1.431	2	0.421772	0.999266	2	46	52	regulation of humoral immune response
GO:0009886	14.911	16	0.422271	0.999266	16	375	467	post-embryonic morphogenesis
GO:0007430	0.534	1	0.422989	0.999266	1	16	59	terminal branching, open tracheal system
GO:0048135	0.513	1	0.423929	0.999266	1	12	16	female germ-line cyst formation
GO:0005875	8.112	9	0.42396	0.999266	9	299	388	microtubule associated complex
GO:0048640	1.439	2	0.424803	0.999266	2	44	51	negative regulation of developmental growth
GO:0030177	0.543	1	0.425383	0.999266	1	20	27	positive regulation of Wnt signaling pathway
GO:1901575	10.08	11	0.426421	0.999266	11	393	483	organic substance catabolic process
GO:0046668	0.546	1	0.42733	0.999266	1	19	20	regulation of retinal cell programmed cell death
GO:0050918	0.518	1	0.427814	0.999266	1	8	10	positive chemotaxis
GO:0044255	5.269	6	0.428117	0.999266	6	205	241	cellular lipid metabolic process
GO:0051646	0.536	1	0.42833	0.999266	1	12	12	mitochondrion localization
GO:0016330	0.533	1	0.428423	0.999266	1	9	12	second mitotic wave involved in compound eye morphogenesis
GO:0051119	0.703	1	0.428793	0.999266	1	22	28	sugar transmembrane transporter activity
GO:0007394	0.537	1	0.429657	0.999266	1	10	12	dorsal closure, elongation of leading edge cells
GO:1902494	10.104	11	0.429822	0.999266	11	403	535	catalytic complex
GO:0005215	19.882	21	0.43059	0.999266	21	705	906	transporter activity
GO:0031326	25.812	27	0.432479	0.999266	27	800	1026	regulation of cellular biosynthetic process
GO:0001653	1.473	2	0.43262	0.999266	2	44	49	peptide receptor activity
GO:0005216	5.301	6	0.432726	0.999266	6	175	231	ion channel activity
GO:0016655	0.556	1	0.432959	0.999266	1	26	37	oxidoreductase activity, acting on NAD(P)H, quinone or similar compound as acceptor
GO:0050136	0.556	1	0.432959	0.999266	1	26	37	NADH dehydrogenase (quinone) activity
GO:0008137	0.556	1	0.432959	0.999266	1	26	37	NADH dehydrogenase (ubiquinone) activity
GO:0030154	17.961	19	0.433668	0.999266	19	643	766	cell differentiation
GO:0009889	25.837	27	0.434649	0.999266	27	801	1027	regulation of biosynthetic process
GO:0006026	0.686	1	0.434681	0.999266	1	24	31	aminoglycan catabolic process
GO:0097367	22.898	24	0.435137	0.999266	24	810	1001	carbohydrate derivative binding
GO:0016614	2.494	3	0.435331	0.999266	3	94	123	oxidoreductase activity, acting on CH-OH group of donors
GO:0042181	0.555	1	0.435468	0.999266	1	18	22	ketone biosynthetic process
GO:0000989	2.41	3	0.435774	0.999266	3	93	111	transcription factor binding transcription factor activity
GO:0000988	2.41	3	0.435774	0.999266	3	93	111	protein binding transcription factor activity
GO:0070085	1.503	2	0.436131	0.999266	2	57	72	glycosylation
GO:0030496	0.56	1	0.436205	0.999266	1	17	18	midbody
GO:0032787	2.453	3	0.436221	0.999266	3	91	121	monocarboxylic acid metabolic process
GO:0015171	1.499	2	0.437084	0.999266	2	52	57	amino acid transmembrane transporter activity
GO:0042742	3.428	4	0.437178	0.999266	4	124	185	defense response to bacterium
GO:0035099	0.562	1	0.43762	0.999266	1	16	20	hemocyte migration
GO:0033057	2.428	3	0.438353	0.999266	3	76	132	multicellular organismal reproductive behavior
GO:0003678	0.572	1	0.438461	0.999266	1	25	30	DNA helicase activity
GO:0060255	31.807	33	0.438766	0.999266	33	1037	1346	regulation of macromolecule metabolic process
GO:0008101	0.55	1	0.438921	0.999266	1	11	16	decapentaplegic signaling pathway
GO:0009308	0.594	1	0.439222	0.999266	1	23	28	amine metabolic process
GO:0044106	0.594	1	0.439222	0.999266	1	23	28	cellular amine metabolic process
GO:0006576	0.594	1	0.439222	0.999266	1	23	28	cellular biogenic amine metabolic process
GO:0032273	0.561	1	0.440838	0.999266	1	16	20	positive regulation of protein polymerization
GO:0005705	0.589	1	0.440842	0.999266	1	28	35	polytene chromosome interband
GO:0008380	4.357	5	0.441154	0.999266	5	179	242	RNA splicing
GO:0044281	14.131	15	0.441473	0.999266	15	527	684	small molecule metabolic process
GO:0010720	0.569	1	0.441502	0.999266	1	19	19	positive regulation of cell development
GO:0005230	1.538	2	0.442103	0.999266	2	50	64	extracellular ligand-gated ion channel activity
GO:0004536	0.572	1	0.442297	0.999266	1	24	41	deoxyribonuclease activity
GO:0007088	1.492	2	0.444733	0.999266	2	53	64	regulation of mitosis
GO:0019932	0.597	1	0.445159	0.999266	1	19	20	second-messenger-mediated signaling
GO:0051130	3.411	4	0.445807	0.999266	4	113	130	positive regulation of cellular component organization
GO:0016592	0.603	1	0.44632	0.999266	1	31	35	mediator complex
GO:0044424	100.406	102	0.446454	0.999266	102	3687	5373	intracellular part
GO:0033227	0.576	1	0.446457	0.999266	1	21	31	dsRNA transport
GO:0032989	13.174	14	0.447032	0.999266	14	382	459	cellular component morphogenesis
GO:0044212	3.421	4	0.448114	0.999266	4	91	108	transcription regulatory region DNA binding
GO:0006497	0.646	1	0.450721	0.999266	1	31	46	protein lipidation
GO:0006888	0.587	1	0.451076	0.999266	1	29	30	ER to Golgi vesicle-mediated transport
GO:0008135	1.522	2	0.452614	0.999266	2	65	87	translation factor activity, nucleic acid binding
GO:0090316	0.612	1	0.452873	0.999266	1	22	31	positive regulation of intracellular protein transport
GO:0051960	7.339	8	0.453959	0.999266	8	187	218	regulation of nervous system development
GO:0007498	2.48	3	0.454133	0.999266	3	62	77	mesoderm development
GO:0042752	1.518	2	0.454218	0.999266	2	45	53	regulation of circadian rhythm
GO:0001067	3.45	4	0.454455	0.999266	4	92	109	regulatory region nucleic acid binding
GO:0000975	3.45	4	0.454455	0.999266	4	92	109	regulatory region DNA binding
GO:0044429	7.37	8	0.454982	0.999266	8	312	424	mitochondrial part
GO:0044427	5.415	6	0.456779	0.999266	6	223	429	chromosomal part
GO:0022838	5.452	6	0.456879	0.999266	6	180	236	substrate-specific channel activity
GO:0005938	2.502	3	0.457352	0.999266	3	70	75	cell cortex
GO:0043063	0.588	1	0.458089	0.999266	1	13	18	intercellular bridge organization
GO:0045887	0.594	1	0.45822	0.999266	1	17	21	positive regulation of synaptic growth at neuromuscular junction
GO:1901606	0.639	1	0.458527	0.999266	1	25	31	alpha-amino acid catabolic process
GO:0051783	1.535	2	0.459305	0.999266	2	56	67	regulation of nuclear division
GO:0045017	0.621	1	0.459338	0.999266	1	25	31	glycerolipid biosynthetic process
GO:0016328	0.569	1	0.459545	0.999266	1	8	10	lateral plasma membrane
GO:0016746	3.505	4	0.45957	0.999266	4	132	190	transferase activity, transferring acyl groups
GO:0015294	1.622	2	0.45971	0.999266	2	65	85	solute:cation symporter activity
GO:0051347	0.639	1	0.459982	0.999266	1	19	24	positive regulation of transferase activity
GO:0045860	0.639	1	0.459982	0.999266	1	19	24	positive regulation of protein kinase activity
GO:0033674	0.639	1	0.459982	0.999266	1	19	24	positive regulation of kinase activity
GO:0070647	2.51	3	0.461476	0.999266	3	105	145	protein modification by small protein conjugation or removal
GO:0005976	0.595	1	0.46172	0.999266	1	16	18	polysaccharide metabolic process
GO:0044264	0.595	1	0.46172	0.999266	1	16	18	cellular polysaccharide metabolic process
GO:0035277	0.605	1	0.462036	0.999266	1	19	23	spiracle morphogenesis, open tracheal system
GO:0007219	1.652	2	0.46247	0.999266	2	44	50	Notch signaling pathway
GO:0006120	0.609	1	0.463032	0.999266	1	28	33	mitochondrial electron transport, NADH to ubiquinone
GO:0008138	0.615	1	0.463376	0.999266	1	19	21	protein tyrosine/serine/threonine phosphatase activity
GO:0043279	0.61	1	0.463567	0.999266	1	23	28	response to alkaloid
GO:0015293	1.635	2	0.463802	0.999266	2	66	87	symporter activity
GO:0015144	0.766	1	0.464799	0.999266	1	24	31	carbohydrate transmembrane transporter activity
GO:1901476	0.766	1	0.464799	0.999266	1	24	31	carbohydrate transporter activity
GO:1902099	0.612	1	0.464876	0.999266	1	24	32	regulation of metaphase/anaphase transition of cell cycle
GO:0030071	0.612	1	0.464876	0.999266	1	24	32	regulation of mitotic metaphase/anaphase transition
GO:0003727	0.609	1	0.465019	0.999266	1	23	27	single-stranded RNA binding
GO:0031984	0.613	1	0.465151	0.999266	1	25	27	organelle subcompartment
GO:0022604	5.452	6	0.466455	0.999266	6	143	167	regulation of cell morphogenesis
GO:0003682	2.533	3	0.466671	0.999266	3	91	125	chromatin binding
GO:0006511	2.536	3	0.466752	0.999266	3	111	140	ubiquitin-dependent protein catabolic process
GO:0071383	0.614	1	0.467057	0.999266	1	17	20	cellular response to steroid hormone stimulus
GO:0048545	0.614	1	0.467057	0.999266	1	17	20	response to steroid hormone
GO:0043401	0.614	1	0.467057	0.999266	1	17	20	steroid hormone mediated signaling pathway
GO:0035330	0.597	1	0.468988	0.999266	1	11	12	regulation of hippo signaling
GO:0030018	0.603	1	0.470442	0.999266	1	17	21	Z disc
GO:0042981	3.521	4	0.471397	0.999266	4	118	142	regulation of apoptotic process
GO:0031975	2.554	3	0.471493	0.999266	3	78	94	envelope
GO:0031967	2.554	3	0.471493	0.999266	3	78	94	organelle envelope
GO:0000977	1.573	2	0.471558	0.999266	2	40	48	RNA polymerase II regulatory region sequence-specific DNA binding
GO:0009063	0.663	1	0.47191	0.999266	1	26	32	cellular amino acid catabolic process
GO:0002831	1.579	2	0.472232	0.999266	2	55	61	regulation of response to biotic stimulus
GO:0048863	0.646	1	0.474387	0.999266	1	13	18	stem cell differentiation
GO:0031122	0.627	1	0.474409	0.999266	1	22	24	cytoplasmic microtubule organization
GO:0019941	2.573	3	0.474972	0.999266	3	113	142	modification-dependent protein catabolic process
GO:0043632	2.573	3	0.474972	0.999266	3	113	142	modification-dependent macromolecule catabolic process
GO:0046011	0.6	1	0.47516	0.999266	1	11	17	regulation of oskar mRNA translation
GO:0010941	4.53	5	0.477086	0.999266	5	154	194	regulation of cell death
GO:0004222	2.694	3	0.478024	0.999266	3	66	83	metalloendopeptidase activity
GO:0051962	0.631	1	0.478161	0.999266	1	19	23	positive regulation of nervous system development
GO:0051965	0.631	1	0.478161	0.999266	1	19	23	positive regulation of synapse assembly
GO:0061327	0.621	1	0.478387	0.999266	1	12	12	anterior Malpighian tubule development
GO:0048864	0.633	1	0.48028	0.999266	1	13	14	stem cell development
GO:0014019	0.633	1	0.48028	0.999266	1	13	14	neuroblast development
GO:0051640	1.592	2	0.481945	0.999266	2	34	35	organelle localization
GO:0046873	5.591	6	0.481986	0.999266	6	183	221	metal ion transmembrane transporter activity
GO:0007523	0.615	1	0.482672	0.999266	1	8	10	larval visceral muscle development
GO:0006952	6.6	7	0.484711	0.999266	7	229	346	defense response
GO:0010212	0.676	1	0.48546	0.999266	1	24	25	response to ionizing radiation
GO:0045664	3.589	4	0.48576	0.999266	4	85	105	regulation of neuron differentiation
GO:0033177	0.652	1	0.486434	0.999266	1	23	31	proton-transporting two-sector ATPase complex, proton-transporting domain
GO:0006963	0.647	1	0.486458	0.999266	1	22	27	positive regulation of antibacterial peptide biosynthetic process
GO:1902532	1.622	2	0.487132	0.999266	2	48	60	negative regulation of intracellular signal transduction
GO:0044550	0.651	1	0.487353	0.999266	1	22	30	secondary metabolite biosynthetic process
GO:0035317	0.646	1	0.487508	0.999266	1	20	22	imaginal disc-derived wing hair organization
GO:0051603	2.623	3	0.487846	0.999266	3	115	144	proteolysis involved in cellular protein catabolic process
GO:0007472	0.65	1	0.48829	0.999266	1	19	21	wing disc morphogenesis
GO:0035023	0.682	1	0.489173	0.999266	1	23	28	regulation of Rho protein signal transduction
GO:0030594	1.644	2	0.489396	0.999266	2	50	54	neurotransmitter receptor activity
GO:0016050	1.637	2	0.489397	0.999266	2	56	59	vesicle organization
GO:0001709	5.581	6	0.489582	0.999266	6	129	144	cell fate determination
GO:1901701	1.644	2	0.489821	0.999266	2	57	76	cellular response to oxygen-containing compound
GO:0008285	1.636	2	0.490214	0.999266	2	47	56	negative regulation of cell proliferation
GO:0044248	8.601	9	0.490527	0.999266	9	339	423	cellular catabolic process
GO:0031334	0.652	1	0.490677	0.999266	1	20	24	positive regulation of protein complex assembly
GO:0034968	0.66	1	0.490701	0.999266	1	27	30	histone lysine methylation
GO:0007009	0.661	1	0.491033	0.999266	1	23	25	plasma membrane organization
GO:0005262	0.66	1	0.491355	0.999266	1	22	30	calcium channel activity
GO:0016081	0.66	1	0.491948	0.999266	1	22	23	synaptic vesicle docking involved in exocytosis
GO:0010243	1.659	2	0.492022	0.999266	2	60	73	response to organonitrogen compound
GO:0019992	0.663	1	0.492484	0.999266	1	22	26	diacylglycerol binding
GO:0016830	0.661	1	0.494682	0.999266	1	24	34	carbon-carbon lyase activity
GO:0007005	1.663	2	0.494906	0.999266	2	67	81	mitochondrion organization
GO:0031519	0.667	1	0.494932	0.999266	1	22	25	PcG protein complex
GO:0070035	1.658	2	0.49519	0.999266	2	65	81	purine NTP-dependent helicase activity
GO:0008026	1.658	2	0.49519	0.999266	2	65	81	ATP-dependent helicase activity
GO:0009451	0.669	1	0.495429	0.999266	1	35	51	RNA modification
GO:0007140	0.672	1	0.495646	0.999266	1	30	104	male meiosis
GO:0004714	0.658	1	0.495887	0.999266	1	15	21	transmembrane receptor protein tyrosine kinase activity
GO:0016684	0.699	1	0.496075	0.999266	1	21	24	oxidoreductase activity, acting on peroxide as acceptor
GO:0004601	0.699	1	0.496075	0.999266	1	21	24	peroxidase activity
GO:0016757	3.739	4	0.496398	0.999266	4	132	175	transferase activity, transferring glycosyl groups
GO:0005576	9.762	10	0.497447	0.999266	10	338	562	extracellular region
GO:0022803	5.709	6	0.498358	0.999266	6	188	245	passive transmembrane transporter activity
GO:0015267	5.709	6	0.498358	0.999266	6	188	245	channel activity
GO:0048592	3.651	4	0.498512	0.999266	4	88	234	eye morphogenesis
GO:1901654	0.674	1	0.498788	0.999266	1	27	36	response to ketone
GO:0035075	0.674	1	0.498788	0.999266	1	27	36	response to ecdysone
GO:0036314	0.674	1	0.498788	0.999266	1	27	36	response to sterol
GO:1901617	0.693	1	0.499936	0.999266	1	23	34	organic hydroxy compound biosynthetic process
GO:0043229	60.608	61	0.500665	0.999266	61	2208	3099	intracellular organelle
GO:0046529	0.675	1	0.501312	0.999266	1	16	19	imaginal disc fusion, thorax closure
GO:1901653	0.701	1	0.501487	0.999266	1	21	24	cellular response to peptide
GO:0071375	0.701	1	0.501487	0.999266	1	21	24	cellular response to peptide hormone stimulus
GO:0032869	0.701	1	0.501487	0.999266	1	21	24	cellular response to insulin stimulus
GO:0043177	0.789	1	0.501488	0.999266	1	29	49	organic acid binding
GO:0031406	0.789	1	0.501488	0.999266	1	29	49	carboxylic acid binding
GO:0044440	0.682	1	0.501643	0.999266	1	31	35	endosomal part
GO:0042221	15.708	16	0.502017	0.999266	16	495	738	response to chemical
GO:0003707	0.681	1	0.502276	0.999266	1	19	22	steroid hormone receptor activity
GO:0015079	1.723	2	0.502666	0.999266	2	43	49	potassium ion transmembrane transporter activity
GO:0071702	10.706	11	0.503181	0.999266	11	400	483	organic substance transport
GO:0005737	20.704	21	0.504151	0.999266	21	716	913	cytoplasm
GO:0022008	12.684	13	0.504444	0.999266	13	500	590	neurogenesis
GO:0031324	10.697	11	0.505157	0.999266	11	308	453	negative regulation of cellular metabolic process
GO:0016324	1.683	2	0.505731	0.999266	2	45	46	apical plasma membrane
GO:0006418	0.708	1	0.50611	0.999266	1	33	40	tRNA aminoacylation for protein translation
GO:0043039	0.708	1	0.50611	0.999266	1	33	40	tRNA aminoacylation
GO:0051028	0.69	1	0.506334	0.999266	1	27	34	mRNA transport
GO:0005871	0.691	1	0.506346	0.999266	1	27	33	kinesin complex
GO:0045926	2.683	3	0.506715	0.999266	3	73	88	negative regulation of growth
GO:0050767	4.694	5	0.507781	0.999266	5	115	139	regulation of neurogenesis
GO:0000976	2.699	3	0.50854	0.999266	3	70	85	transcription regulatory region sequence-specific DNA binding
GO:0008276	0.72	1	0.509246	0.999266	1	28	30	protein methyltransferase activity
GO:0001012	1.689	2	0.509319	0.999266	2	44	52	RNA polymerase II regulatory region DNA binding
GO:0007432	0.679	1	0.509426	0.999266	1	13	14	salivary gland boundary specification
GO:0005516	0.691	1	0.509787	0.999266	1	21	34	calmodulin binding
GO:0008593	2.688	3	0.509816	0.999266	3	88	99	regulation of Notch signaling pathway
GO:0016055	1.688	2	0.50994	0.999266	2	48	67	Wnt signaling pathway
GO:0003954	0.698	1	0.509991	0.999266	1	32	44	NADH dehydrogenase activity
GO:0032386	1.698	2	0.510085	0.999266	2	56	72	regulation of intracellular transport
GO:0071013	2.715	3	0.510281	0.999266	3	111	125	catalytic step 2 spliceosome
GO:0002786	0.695	1	0.510716	0.999266	1	24	29	regulation of antibacterial peptide production
GO:0002808	0.695	1	0.510716	0.999266	1	24	29	regulation of antibacterial peptide biosynthetic process
GO:0050662	2.812	3	0.510966	0.999266	3	105	131	coenzyme binding
GO:1902275	0.723	1	0.512577	0.999266	1	27	30	regulation of chromatin organization
GO:0022618	0.705	1	0.512642	0.999266	1	34	47	ribonucleoprotein complex assembly
GO:0001104	0.709	1	0.514939	0.999266	1	34	38	RNA polymerase II transcription cofactor activity
GO:0033267	1.694	2	0.51575	0.999266	2	39	48	axon part
GO:0006518	1.037	1	0.515891	0.999266	1	39	55	peptide metabolic process
GO:1901652	0.73	1	0.515902	0.999266	1	22	25	response to peptide
GO:0032868	0.73	1	0.515902	0.999266	1	22	25	response to insulin
GO:0043434	0.73	1	0.515902	0.999266	1	22	25	response to peptide hormone
GO:0016876	0.729	1	0.516538	0.999266	1	34	41	ligase activity, forming aminoacyl-tRNA and related compounds
GO:0016875	0.729	1	0.516538	0.999266	1	34	41	ligase activity, forming carbon-oxygen bonds
GO:0004812	0.729	1	0.516538	0.999266	1	34	41	aminoacyl-tRNA ligase activity
GO:0001664	0.741	1	0.517292	0.999266	1	22	30	G-protein coupled receptor binding
GO:0035316	0.708	1	0.518964	0.999266	1	22	24	non-sensory hair organization
GO:0007474	1.71	2	0.519072	0.999266	2	46	56	imaginal disc-derived wing vein specification
GO:0008170	0.74	1	0.519667	0.999266	1	27	29	N-methyltransferase activity
GO:0005703	0.721	1	0.519727	0.999266	1	25	38	polytene chromosome puff
GO:0031032	1.717	2	0.520869	0.999266	2	47	59	actomyosin structure organization
GO:0042626	2.781	3	0.521354	0.999266	3	92	119	ATPase activity, coupled to transmembrane movement of substances
GO:0043492	2.781	3	0.521354	0.999266	3	92	119	ATPase activity, coupled to movement of substances
GO:0070983	0.716	1	0.521387	0.999266	1	20	22	dendrite guidance
GO:0090175	0.717	1	0.521486	0.999266	1	18	21	regulation of establishment of planar polarity
GO:0017145	2.715	3	0.521945	0.999266	3	62	78	stem cell division
GO:0009968	6.782	7	0.522114	0.999266	7	194	223	negative regulation of signal transduction
GO:0022411	0.719	1	0.522169	0.999266	1	23	25	cellular component disassembly
GO:0007605	1.732	2	0.522299	0.999266	2	52	61	sensory perception of sound
GO:0007525	1.728	2	0.523714	0.999266	2	44	69	somatic muscle development
GO:0044089	0.72	1	0.524069	0.999266	1	22	26	positive regulation of cellular component biogenesis
GO:0051495	0.719	1	0.524168	0.999266	1	22	26	positive regulation of cytoskeleton organization
GO:0016853	1.784	2	0.52474	0.999266	2	80	97	isomerase activity
GO:0007126	1.75	2	0.525042	0.999266	2	73	169	meiotic nuclear division
GO:0005272	0.862	1	0.526419	0.999266	1	31	35	sodium channel activity
GO:0016820	2.808	3	0.527718	0.999266	3	94	121	hydrolase activity, acting on acid anhydrides, catalyzing transmembrane movement of substances
GO:0045172	0.724	1	0.528188	0.999266	1	21	23	germline ring canal
GO:0030307	0.733	1	0.528221	0.999266	1	24	28	positive regulation of cell growth
GO:0005089	0.76	1	0.529089	0.999266	1	25	28	Rho guanyl-nucleotide exchange factor activity
GO:0007163	4.794	5	0.529494	0.999266	5	122	141	establishment or maintenance of cell polarity
GO:0051222	0.781	1	0.529632	0.999266	1	29	38	positive regulation of protein transport
GO:0050877	13.012	13	0.529842	0.999266	13	392	539	neurological system process
GO:0007423	7.936	8	0.532295	0.999266	8	217	262	sensory organ development
GO:0007166	14.975	15	0.532723	0.999266	15	443	555	cell surface receptor signaling pathway
GO:0004252	4.273	4	0.532893	0.999266	4	155	281	serine-type endopeptidase activity
GO:0040001	0.731	1	0.533339	0.999266	1	17	20	establishment of mitotic spindle localization
GO:0071826	0.747	1	0.53336	0.999266	1	37	53	ribonucleoprotein complex subunit organization
GO:0001934	0.785	1	0.534389	0.999266	1	27	34	positive regulation of protein phosphorylation
GO:0051213	0.904	1	0.534551	0.999266	1	38	61	dioxygenase activity
GO:0007052	3.849	4	0.535732	0.999266	4	173	206	mitotic spindle organization
GO:0008061	1.994	2	0.536489	0.999266	2	80	111	chitin binding
GO:0005747	0.776	1	0.537771	0.999266	1	35	50	mitochondrial respiratory chain complex I
GO:0030964	0.776	1	0.537771	0.999266	1	35	50	NADH dehydrogenase complex
GO:0045271	0.776	1	0.537771	0.999266	1	35	50	respiratory chain complex I
GO:0051239	18.018	18	0.537778	0.999266	18	476	569	regulation of multicellular organismal process
GO:0000980	0.743	1	0.538068	0.999266	1	16	22	RNA polymerase II distal enhancer sequence-specific DNA binding
GO:0035097	0.754	1	0.538518	0.999266	1	25	27	histone methyltransferase complex
GO:1900424	0.752	1	0.539012	0.999266	1	27	32	regulation of defense response to bacterium
GO:0007218	1.807	2	0.539478	0.999266	2	53	60	neuropeptide signaling pathway
GO:0071417	0.782	1	0.541418	0.999266	1	25	32	cellular response to organonitrogen compound
GO:0043623	1.788	2	0.541913	0.999266	2	66	96	cellular protein complex assembly
GO:0048522	21.089	21	0.542555	0.999266	21	689	829	positive regulation of cellular process
GO:0035148	0.757	1	0.543258	0.999266	1	20	24	tube formation
GO:0044283	2.891	3	0.543832	0.999266	3	102	135	small molecule biosynthetic process
GO:0042078	1.752	2	0.544326	0.999266	2	30	42	germ-line stem cell division
GO:0008016	0.76	1	0.545459	0.999266	1	19	24	regulation of heart contraction
GO:0051656	3.868	4	0.546032	0.999266	4	115	154	establishment of organelle localization
GO:0004879	0.771	1	0.546314	0.999266	1	21	24	ligand-activated sequence-specific DNA binding RNA polymerase II transcription factor activity
GO:0098531	0.771	1	0.546314	0.999266	1	21	24	direct ligand regulated sequence-specific DNA binding transcription factor activity
GO:0016829	2.862	3	0.549758	0.999266	3	98	131	lyase activity
GO:0042052	0.781	1	0.55011	0.999266	1	29	36	rhabdomere development
GO:0000226	6.979	7	0.550136	0.999266	7	266	329	microtubule cytoskeleton organization
GO:0043226	61.49	61	0.550204	0.999266	61	2243	3152	organelle
GO:0008227	0.777	1	0.55139	0.999266	1	19	21	G-protein coupled amine receptor activity
GO:0044237	65.581	65	0.552667	0.999266	65	2469	3616	cellular metabolic process
GO:0048149	1.808	2	0.552752	0.999266	2	46	67	behavioral response to ethanol
GO:0001894	0.785	1	0.552936	0.999266	1	25	25	tissue homeostasis
GO:0008157	0.785	1	0.553578	0.999266	1	25	28	protein phosphatase 1 binding
GO:0016747	2.944	3	0.553791	0.999266	3	111	169	transferase activity, transferring acyl groups other than amino-acyl groups
GO:0030054	4.926	5	0.554087	0.999266	5	109	123	cell junction
GO:0044087	5.96	6	0.554871	0.999266	6	177	206	regulation of cellular component biogenesis
GO:0006633	0.93	1	0.555225	0.999266	1	31	41	fatty acid biosynthetic process
GO:0097305	2.872	3	0.555752	0.999266	3	85	115	response to alcohol
GO:0015672	3.993	4	0.556349	0.999266	4	131	156	monovalent inorganic cation transport
GO:0007520	0.811	1	0.55644	0.999266	1	25	33	myoblast fusion
GO:0006949	0.811	1	0.55644	0.999266	1	25	33	syncytium formation
GO:0000768	0.811	1	0.55644	0.999266	1	25	33	syncytium formation by plasma membrane fusion
GO:0098590	2.885	3	0.557287	0.999266	3	70	75	plasma membrane region
GO:0043065	0.791	1	0.559439	0.999266	1	21	26	positive regulation of apoptotic process
GO:0016571	0.801	1	0.559594	0.999266	1	32	36	histone methylation
GO:0048102	1.863	2	0.559854	0.999266	2	61	76	autophagic cell death
GO:0035071	1.863	2	0.559854	0.999266	2	61	76	salivary gland cell autophagic cell death
GO:0033044	0.825	1	0.560705	0.999266	1	31	35	regulation of chromosome organization
GO:0007409	1.844	2	0.560741	0.999266	2	51	80	axonogenesis
GO:0045087	1.852	2	0.560791	0.999266	2	60	89	innate immune response
GO:0016028	0.804	1	0.561096	0.999266	1	27	29	rhabdomere
GO:0004175	8.478	8	0.561438	0.999266	8	282	446	endopeptidase activity
GO:0043603	1.145	1	0.561636	0.999266	1	46	68	cellular amide metabolic process
GO:0030516	0.754	1	0.561998	0.999266	1	7	9	regulation of axon extension
GO:0061387	0.754	1	0.561998	0.999266	1	7	9	regulation of extent of cell growth
GO:0048489	1.873	2	0.56213	0.999266	2	55	68	synaptic vesicle transport
GO:0051650	1.873	2	0.56213	0.999266	2	55	68	establishment of vesicle localization
GO:0097480	1.873	2	0.56213	0.999266	2	55	68	establishment of synaptic vesicle localization
GO:0034708	0.806	1	0.562249	0.999266	1	27	29	methyltransferase complex
GO:0006955	3.955	4	0.562332	0.999266	4	133	208	immune response
GO:0009887	9.091	9	0.562357	0.999266	9	221	433	organ morphogenesis
GO:0046621	0.78	1	0.562785	0.999266	1	17	20	negative regulation of organ growth
GO:2000026	13.187	13	0.563222	0.999266	13	346	408	regulation of multicellular organismal development
GO:0009826	0.793	1	0.563508	0.999266	1	15	17	unidimensional cell growth
GO:0015698	0.834	1	0.563854	0.999266	1	32	33	inorganic anion transport
GO:0048609	11.171	11	0.563861	0.999266	11	335	603	multicellular organismal reproductive process
GO:0000785	1.885	2	0.564572	0.999266	2	79	112	chromatin
GO:0045171	0.803	1	0.565645	0.999266	1	22	25	intercellular bridge
GO:0035770	0.79	1	0.565952	0.999266	1	29	42	ribonucleoprotein granule
GO:0033043	6.034	6	0.566143	0.999266	6	195	228	regulation of organelle organization
GO:0045727	0.722	1	0.566265	0.999266	1	15	18	positive regulation of translation
GO:0051336	2.934	3	0.56787	0.999266	3	98	125	regulation of hydrolase activity
GO:0003002	9.153	9	0.567924	0.999266	9	248	312	regionalization
GO:0019901	0.827	1	0.56801	0.999266	1	28	34	protein kinase binding
GO:0055059	0.82	1	0.568359	0.999266	1	28	32	asymmetric neuroblast division
GO:0044433	0.822	1	0.569259	0.999266	1	29	30	cytoplasmic vesicle part
GO:0007413	0.782	1	0.569656	0.999266	1	14	18	axonal fasciculation
GO:0001745	2.952	3	0.569895	0.999266	3	76	216	compound eye morphogenesis
GO:0009058	20.415	20	0.570165	0.999266	20	781	1396	biosynthetic process
GO:0019903	0.823	1	0.570429	0.999266	1	26	29	protein phosphatase binding
GO:0015399	2.994	3	0.570589	0.999266	3	102	142	primary active transmembrane transporter activity
GO:0015405	2.994	3	0.570589	0.999266	3	102	142	P-P-bond-hydrolysis-driven transmembrane transporter activity
GO:0042306	0.84	1	0.5715	0.999266	1	27	35	regulation of protein import into nucleus
GO:0090304	18.396	18	0.572119	0.999266	18	731	957	nucleic acid metabolic process
GO:0000904	1.884	2	0.573237	0.999266	2	42	49	cell morphogenesis involved in differentiation
GO:0031301	0.851	1	0.574207	0.999266	1	34	40	integral component of organelle membrane
GO:0034250	0.832	1	0.575313	0.999266	1	28	34	positive regulation of cellular amide metabolic process
GO:0002807	0.832	1	0.575313	0.999266	1	28	34	positive regulation of antimicrobial peptide biosynthetic process
GO:1901607	0.838	1	0.576133	0.999266	1	31	40	alpha-amino acid biosynthetic process
GO:1900180	0.854	1	0.577486	0.999266	1	28	36	regulation of protein localization to nucleus
GO:0051293	0.831	1	0.578717	0.999266	1	21	24	establishment of spindle localization
GO:0048278	0.841	1	0.578768	0.999266	1	27	29	vesicle docking
GO:0022406	0.841	1	0.578768	0.999266	1	27	29	membrane docking
GO:0006904	0.841	1	0.578768	0.999266	1	27	29	vesicle docking involved in exocytosis
GO:0009967	5.087	5	0.5788	0.999266	5	177	211	positive regulation of signal transduction
GO:0040003	3.416	3	0.579334	0.999266	3	135	182	chitin-based cuticle development
GO:0007028	0.866	1	0.579688	0.999266	1	23	27	cytoplasm organization
GO:0009267	0.863	1	0.580006	0.999266	1	33	37	cellular response to starvation
GO:0008094	0.849	1	0.580445	0.999266	1	35	40	DNA-dependent ATPase activity
GO:0044463	2.99	3	0.580481	0.999266	3	86	111	cell projection part
GO:0051301	4.011	4	0.581379	0.999266	4	102	137	cell division
GO:0048070	0.878	1	0.582866	0.999266	1	22	26	regulation of developmental pigmentation
GO:0007613	2.976	3	0.583135	0.999266	3	81	105	memory
GO:0036445	0.855	1	0.583505	0.999266	1	29	33	neuronal stem cell division
GO:0055057	0.855	1	0.583505	0.999266	1	29	33	neuroblast division
GO:0008356	2.962	3	0.584287	0.999266	3	65	87	asymmetric cell division
GO:0042180	1.028	1	0.584665	0.999266	1	33	40	cellular ketone metabolic process
GO:0035017	0.848	1	0.584674	0.999266	1	26	29	cuticle pattern formation
GO:0005319	0.874	1	0.584897	0.999266	1	27	34	lipid transporter activity
GO:0031669	0.876	1	0.58549	0.999266	1	34	38	cellular response to nutrient levels
GO:0050830	0.854	1	0.5858	0.999266	1	26	40	defense response to Gram-positive bacterium
GO:0016788	10.456	10	0.587	0.999266	10	365	494	hydrolase activity, acting on ester bonds
GO:0072330	1.007	1	0.58937	0.999266	1	33	45	monocarboxylic acid biosynthetic process
GO:0007224	0.856	1	0.589558	0.999266	1	29	46	smoothened signaling pathway
GO:0019902	0.87	1	0.590985	0.999266	1	27	35	phosphatase binding
GO:0032553	19.617	19	0.592342	0.999266	19	684	832	ribonucleotide binding
GO:0007412	0.838	1	0.59241	0.999266	1	16	16	axon target recognition
GO:0030707	1.964	2	0.592696	0.999266	2	49	58	ovarian follicle cell development
GO:0001558	1.946	2	0.592879	0.999266	2	45	52	regulation of cell growth
GO:0032268	6.208	6	0.592932	0.999266	6	198	272	regulation of cellular protein metabolic process
GO:0009306	0.874	1	0.592956	0.999266	1	32	35	protein secretion
GO:0008654	0.899	1	0.593914	0.999266	1	37	44	phospholipid biosynthetic process
GO:0016765	1.17	1	0.595039	0.999266	1	45	64	transferase activity, transferring alkyl or aryl (other than methyl) groups
GO:0007275	0.889	1	0.595576	0.999266	1	23	30	multicellular organismal development
GO:0051050	2.004	2	0.596139	0.999266	2	71	84	positive regulation of transport
GO:0050954	1.984	2	0.597047	0.999266	2	62	74	sensory perception of mechanical stimulus
GO:0031668	0.904	1	0.597204	0.999266	1	35	43	cellular response to extracellular stimulus
GO:0009966	14.51	14	0.597209	0.999266	14	459	543	regulation of signal transduction
GO:0006310	0.898	1	0.597913	0.999266	1	41	50	DNA recombination
GO:0035159	0.887	1	0.598531	0.999266	1	22	24	regulation of tube length, open tracheal system
GO:0098542	4.211	4	0.598876	0.999266	4	153	230	defense response to other organism
GO:0009057	5.234	5	0.598933	0.999266	5	202	244	macromolecule catabolic process
GO:0051128	16.605	16	0.601521	0.999266	16	491	572	regulation of cellular component organization
GO:0007455	0.89	1	0.601696	0.999266	1	23	25	eye-antennal disc morphogenesis
GO:0044456	4.16	4	0.601812	0.999266	4	115	139	synapse part
GO:0019199	0.884	1	0.601968	0.999266	1	20	26	transmembrane receptor protein kinase activity
GO:0008345	0.892	1	0.601993	0.999266	1	26	30	larval locomotory behavior
GO:0016053	2.087	2	0.602881	0.999266	2	73	98	organic acid biosynthetic process
GO:0046394	2.087	2	0.602881	0.999266	2	73	98	carboxylic acid biosynthetic process
GO:0051493	3.079	3	0.60385	0.999266	3	85	105	regulation of cytoskeleton organization
GO:0005543	2.007	2	0.604355	0.999266	2	70	80	phospholipid binding
GO:0016787	39.381	38	0.604602	0.999266	38	1411	1958	hydrolase activity
GO:0044265	4.166	4	0.604632	0.999266	4	163	198	cellular macromolecule catabolic process
GO:0023056	5.242	5	0.604749	0.999266	5	185	219	positive regulation of signaling
GO:0007369	0.906	1	0.604853	0.999266	1	29	37	gastrulation
GO:0051094	3.086	3	0.605775	0.999266	3	86	95	positive regulation of developmental process
GO:0030170	0.904	1	0.605984	0.999266	1	30	37	pyridoxal phosphate binding
GO:0030833	0.894	1	0.606379	0.999266	1	24	31	regulation of actin filament polymerization
GO:0005912	3.088	3	0.607877	0.999266	3	64	72	adherens junction
GO:0050896	56.429	55	0.608106	0.999266	55	1818	2591	response to stimulus
GO:0022603	8.402	8	0.608562	0.999266	8	227	260	regulation of anatomical structure morphogenesis
GO:0007619	0.895	1	0.608836	0.999266	1	19	31	courtship behavior
GO:0000900	0.792	1	0.608938	0.999266	1	7	8	translation repressor activity, nucleic acid binding
GO:0006869	0.99	1	0.60948	0.999266	1	25	31	lipid transport
GO:0048284	0.934	1	0.612712	0.999266	1	39	47	organelle fusion
GO:0005184	0.926	1	0.613331	0.999266	1	28	38	neuropeptide hormone activity
GO:0030003	0.944	1	0.613593	0.999266	1	34	39	cellular cation homeostasis
GO:0045747	0.927	1	0.613821	0.999266	1	32	37	positive regulation of Notch signaling pathway
GO:0030431	0.928	1	0.613968	0.999266	1	27	41	sleep
GO:0006355	21.934	21	0.614458	0.999266	21	686	874	regulation of transcription, DNA-templated
GO:2001141	21.934	21	0.614458	0.999266	21	686	874	regulation of RNA biosynthetic process
GO:0070161	3.119	3	0.614561	0.999266	3	65	73	anchoring junction
GO:0032993	0.934	1	0.614708	0.999266	1	40	178	protein-DNA complex
GO:0017148	1.986	2	0.615253	0.999266	2	34	54	negative regulation of translation
GO:0007310	0.933	1	0.616834	0.999266	1	29	42	oocyte dorsal/ventral axis specification
GO:0035091	0.937	1	0.616949	0.999266	1	38	40	phosphatidylinositol binding
GO:0043547	0.926	1	0.617359	0.999266	1	26	29	positive regulation of GTPase activity
GO:0006726	0.935	1	0.61761	0.999266	1	32	38	eye pigment biosynthetic process
GO:0005261	3.232	3	0.618751	0.999266	3	96	116	cation channel activity
GO:0071496	0.96	1	0.619931	0.999266	1	36	45	cellular response to external stimulus
GO:0090079	0.823	1	0.620795	0.999266	1	8	9	translation regulator activity, nucleic acid binding
GO:0016051	0.939	1	0.621784	0.999266	1	32	42	carbohydrate biosynthetic process
GO:0008010	1.522	1	0.622294	0.999266	1	80	112	structural constituent of chitin-based larval cuticle
GO:0042441	0.947	1	0.622384	0.999266	1	33	39	eye pigment metabolic process
GO:0043324	0.947	1	0.622384	0.999266	1	33	39	pigment metabolic process involved in developmental pigmentation
GO:0043474	0.947	1	0.622384	0.999266	1	33	39	pigment metabolic process involved in pigmentation
GO:0042335	3.652	3	0.624359	0.999266	3	142	190	cuticle development
GO:0016811	1.04	1	0.624533	0.999266	1	39	56	hydrolase activity, acting on carbon-nitrogen (but not peptide) bonds, in linear amides
GO:0006457	2.097	2	0.624914	0.999266	2	91	110	protein folding
GO:0051017	0.927	1	0.625297	0.999266	1	17	22	actin filament bundle assembly
GO:0004004	0.979	1	0.6261	0.999266	1	35	43	ATP-dependent RNA helicase activity
GO:0008186	0.979	1	0.6261	0.999266	1	35	43	RNA-dependent ATPase activity
GO:0008236	4.901	4	0.626639	0.999266	4	176	313	serine-type peptidase activity
GO:0015296	1.005	1	0.626695	0.999266	1	37	44	anion:cation symporter activity
GO:0010564	4.285	4	0.627388	0.999266	4	166	196	regulation of cell cycle process
GO:0042384	0.965	1	0.62769	0.999266	1	36	39	cilium assembly
GO:0044782	0.965	1	0.62769	0.999266	1	36	39	cilium organization
GO:0009612	0.961	1	0.628039	0.999266	1	26	48	response to mechanical stimulus
GO:0043412	17.974	17	0.629443	0.999266	17	631	837	macromolecule modification
GO:0010623	1.011	1	0.629446	0.999266	1	30	33	developmental programmed cell death
GO:0046822	0.983	1	0.63014	0.999266	1	32	42	regulation of nucleocytoplasmic transport
GO:0006839	1.039	1	0.630475	0.999266	1	41	60	mitochondrial transport
GO:0001737	0.949	1	0.630534	0.999266	1	23	23	establishment of imaginal disc-derived wing hair orientation
GO:0008344	2.112	2	0.631014	0.999266	2	66	124	adult locomotory behavior
GO:0051225	0.997	1	0.631066	0.999266	1	40	52	spindle assembly
GO:0034622	3.215	3	0.632216	0.999266	3	131	298	cellular macromolecular complex assembly
GO:0010647	5.41	5	0.632696	0.999266	5	192	226	positive regulation of cell communication
GO:0006816	0.973	1	0.633637	0.999266	1	27	35	calcium ion transport
GO:0061572	0.951	1	0.634148	0.999266	1	18	23	actin filament bundle organization
GO:0031594	2.116	2	0.634396	0.999266	2	41	45	neuromuscular junction
GO:0005819	0.992	1	0.634513	0.999266	1	42	52	spindle
GO:0032561	3.273	3	0.634691	0.999266	3	132	167	guanyl ribonucleotide binding
GO:0005525	3.273	3	0.634691	0.999266	3	132	167	GTP binding
GO:0015662	1.04	1	0.634973	0.999266	1	30	42	ATPase activity, coupled to transmembrane movement of ions, phosphorylative mechanism
GO:0006342	1.011	1	0.635139	0.999266	1	37	106	chromatin silencing
GO:0017171	4.959	4	0.635276	0.999266	4	178	315	serine hydrolase activity
GO:0019900	0.994	1	0.636227	0.999266	1	35	42	kinase binding
GO:0006479	1.025	1	0.636666	0.999266	1	42	46	protein methylation
GO:0008213	1.025	1	0.636666	0.999266	1	42	46	protein alkylation
GO:0071396	0.988	1	0.637818	0.999266	1	31	39	cellular response to lipid
GO:0043410	1.021	1	0.638591	0.999266	1	32	37	positive regulation of MAPK cascade
GO:0016319	2.128	2	0.638781	0.999266	2	56	85	mushroom body development
GO:0052689	2.356	2	0.639127	0.999266	2	73	113	carboxylic ester hydrolase activity
GO:0051716	32.51	31	0.639129	0.999266	31	1057	1329	cellular response to stimulus
GO:0032271	0.984	1	0.640905	0.999266	1	27	34	regulation of protein polymerization
GO:0045814	1.028	1	0.641351	0.999266	1	38	107	negative regulation of gene expression, epigenetic
GO:0003674	185.853	184	0.64231	0.999266	184	6564	9394	molecular_function
GO:0035239	3.25	3	0.64263	0.999266	3	75	93	tube morphogenesis
GO:0008565	1.007	1	0.643389	0.999266	1	39	58	protein transporter activity
GO:0019001	3.319	3	0.643997	0.999266	3	134	169	guanyl nucleotide binding
GO:0004866	1.386	1	0.644273	0.999266	1	44	92	endopeptidase inhibitor activity
GO:0000956	0.922	1	0.644785	0.999266	1	25	27	nuclear-transcribed mRNA catabolic process
GO:0045471	2.134	2	0.645218	0.999266	2	56	77	response to ethanol
GO:0046716	0.983	1	0.646199	0.999266	1	26	29	muscle cell cellular homeostasis
GO:0005856	2.147	2	0.646321	0.999266	2	55	78	cytoskeleton
GO:0045610	1.02	1	0.646459	0.999266	1	22	25	regulation of hemocyte differentiation
GO:0000123	1.076	1	0.646769	0.999266	1	48	58	histone acetyltransferase complex
GO:0009986	1.039	1	0.648779	0.999266	1	25	29	cell surface
GO:0003676	35.785	34	0.650026	0.999266	34	1223	1988	nucleic acid binding
GO:0030832	1.008	1	0.650242	0.999266	1	28	37	regulation of actin filament length
GO:0008064	1.008	1	0.650242	0.999266	1	28	37	regulation of actin polymerization or depolymerization
GO:0007017	10.866	10	0.65069	0.999266	10	384	484	microtubule-based process
GO:0042048	3.293	3	0.651143	0.999266	3	90	179	olfactory behavior
GO:0022416	2.187	2	0.651943	0.999266	2	54	66	chaeta development
GO:0005524	16.123	15	0.652266	0.999266	15	543	655	ATP binding
GO:0051707	5.585	5	0.652894	0.999266	5	197	291	response to other organism
GO:0044449	1.024	1	0.652896	0.999266	1	32	37	contractile fiber part
GO:0001158	1.022	1	0.653186	0.999266	1	23	30	enhancer sequence-specific DNA binding
GO:0035326	1.022	1	0.653186	0.999266	1	23	30	enhancer binding
GO:0035639	19.288	18	0.654138	0.999266	18	672	819	purine ribonucleoside triphosphate binding
GO:0006914	1.032	1	0.654807	0.999266	1	36	44	autophagy
GO:0032559	16.152	15	0.655165	0.999266	15	545	657	adenyl ribonucleotide binding
GO:0048585	7.687	7	0.656045	0.999266	7	230	264	negative regulation of response to stimulus
GO:0072511	1.035	1	0.656345	0.999266	1	30	38	divalent inorganic cation transport
GO:0070838	1.035	1	0.656345	0.999266	1	30	38	divalent metal ion transport
GO:0032555	19.317	18	0.656761	0.999266	18	674	821	purine ribonucleotide binding
GO:0032550	19.317	18	0.656761	0.999266	18	674	821	purine ribonucleoside binding
GO:0001883	19.317	18	0.656761	0.999266	18	674	821	purine nucleoside binding
GO:0016879	3.365	3	0.658017	0.999266	3	131	202	ligase activity, forming carbon-nitrogen bonds
GO:0048103	1.047	1	0.658071	0.999266	1	36	43	somatic stem cell division
GO:0061135	1.431	1	0.660158	0.999266	1	46	94	endopeptidase regulator activity
GO:0008283	4.501	4	0.660577	0.999266	4	131	157	cell proliferation
GO:0032270	2.211	2	0.660682	0.999266	2	72	87	positive regulation of cellular protein metabolic process
GO:0016773	8.813	8	0.660723	0.999266	8	282	348	phosphotransferase activity, alcohol group as acceptor
GO:0019222	38	36	0.662136	0.999266	36	1244	1598	regulation of metabolic process
GO:0032549	19.393	18	0.663135	0.999266	18	677	825	ribonucleoside binding
GO:0006413	1.074	1	0.663352	0.999266	1	45	61	translational initiation
GO:0043207	5.654	5	0.663709	0.999266	5	199	293	response to external biotic stimulus
GO:1902493	1.124	1	0.663916	0.999266	1	50	60	acetyltransferase complex
GO:0031248	1.124	1	0.663916	0.999266	1	50	60	protein acetyltransferase complex
GO:1901265	26.688	25	0.664006	0.999266	25	913	1126	nucleoside phosphate binding
GO:0000166	26.688	25	0.664006	0.999266	25	913	1126	nucleotide binding
GO:0006979	2.255	2	0.665183	0.999266	2	77	97	response to oxidative stress
GO:0003008	14.356	13	0.665362	0.999266	13	437	588	system process
GO:0003712	2.255	2	0.665999	0.999266	2	86	104	transcription cofactor activity
GO:0006464	17.33	16	0.666088	0.999266	16	596	785	cellular protein modification process
GO:0036211	17.33	16	0.666088	0.999266	16	596	785	protein modification process
GO:0042127	4.505	4	0.667306	0.999266	4	130	153	regulation of cell proliferation
GO:0043543	1.108	1	0.66787	0.999266	1	47	67	protein acylation
GO:0044249	18.427	17	0.667999	0.999266	17	709	1305	cellular biosynthetic process
GO:0007051	4.573	4	0.668412	0.999266	4	197	238	spindle organization
GO:0080090	31.919	30	0.668465	0.999266	30	1029	1325	regulation of primary metabolic process
GO:0001882	19.471	18	0.669921	0.999266	18	679	827	nucleoside binding
GO:0003743	1.096	1	0.670744	0.999266	1	46	65	translation initiation factor activity
GO:0046943	2.357	2	0.670762	0.999266	2	81	92	carboxylic acid transmembrane transporter activity
GO:0019899	4.53	4	0.67154	0.999266	4	158	183	enzyme binding
GO:0008652	1.124	1	0.671608	0.999266	1	40	53	cellular amino acid biosynthetic process
GO:0051247	2.256	2	0.671736	0.999266	2	75	91	positive regulation of protein metabolic process
GO:0006575	1.496	1	0.671742	0.999266	1	59	91	cellular modified amino acid metabolic process
GO:0006873	1.138	1	0.671794	0.999266	1	40	48	cellular ion homeostasis
GO:0055082	1.138	1	0.671794	0.999266	1	40	48	cellular chemical homeostasis
GO:0004842	2.278	2	0.671888	0.999266	2	91	141	ubiquitin-protein ligase activity
GO:0009607	5.715	5	0.672125	0.999266	5	201	295	response to biotic stimulus
GO:0000281	1.085	1	0.672143	0.999266	1	39	51	mitotic cytokinesis
GO:0042051	2.246	2	0.672184	0.999266	2	43	49	compound eye photoreceptor development
GO:0016071	6.791	6	0.672499	0.999266	6	245	317	mRNA metabolic process
GO:0005342	2.368	2	0.672684	0.999266	2	83	94	organic acid transmembrane transporter activity
GO:0030371	0.962	1	0.672697	0.999266	1	10	12	translation repressor activity
GO:0045886	1.118	1	0.675369	0.999266	1	35	38	negative regulation of synaptic growth at neuromuscular junction
GO:0051961	1.118	1	0.675369	0.999266	1	35	38	negative regulation of nervous system development
GO:0051964	1.118	1	0.675369	0.999266	1	35	38	negative regulation of synapse assembly
GO:0030554	16.373	15	0.675491	0.999266	15	552	665	adenyl nucleotide binding
GO:0030414	1.482	1	0.677732	0.999266	1	47	95	peptidase inhibitor activity
GO:0043234	40.361	38	0.678184	0.999266	38	1535	2076	protein complex
GO:0019787	2.312	2	0.679863	0.999266	2	93	148	small conjugating protein ligase activity
GO:1901071	2.622	2	0.680096	0.999266	2	99	134	glucosamine-containing compound metabolic process
GO:0003724	1.129	1	0.680384	0.999266	1	41	49	RNA helicase activity
GO:0048477	6.8	6	0.682226	0.999266	6	197	327	oogenesis
GO:0007292	6.8	6	0.682226	0.999266	6	197	328	female gamete generation
GO:0016485	13.831	12	0.682385	0.999266	12	482	718	protein processing
GO:0006040	2.642	2	0.684415	0.999266	2	100	135	amino sugar metabolic process
GO:0071824	1.133	1	0.68614	0.999266	1	49	176	protein-DNA complex subunit organization
GO:0034654	6.841	6	0.687179	0.999266	6	262	322	nucleobase-containing compound biosynthetic process
GO:0030055	1.106	1	0.687589	0.999266	1	26	31	cell-substrate junction
GO:0005924	1.106	1	0.687589	0.999266	1	26	30	cell-substrate adherens junction
GO:0008757	1.175	1	0.688437	0.999266	1	48	57	S-adenosylmethionine-dependent methyltransferase activity
GO:0042462	2.319	2	0.689191	0.999266	2	45	51	eye photoreceptor cell development
GO:0044432	2.415	2	0.689311	0.999266	2	100	136	endoplasmic reticulum part
GO:0051252	23.899	22	0.689581	0.999266	22	748	951	regulation of RNA metabolic process
GO:0007291	1.156	1	0.689856	0.999266	1	34	55	sperm individualization
GO:0008152	90.633	87	0.691181	0.999266	87	3383	4963	metabolic process
GO:0017076	19.728	18	0.691206	0.999266	18	686	834	purine nucleotide binding
GO:0051604	13.936	12	0.69133	0.999266	12	485	721	protein maturation
GO:0031401	1.189	1	0.69145	0.999266	1	46	57	positive regulation of protein modification process
GO:0008104	3.533	3	0.692159	0.999266	3	107	135	protein localization
GO:1901362	9.07	8	0.692609	0.999266	8	343	425	organic cyclic compound biosynthetic process
GO:0009266	2.446	2	0.693499	0.999266	2	95	134	response to temperature stimulus
GO:0035147	1.104	1	0.693516	0.999266	1	21	21	branch fusion, open tracheal system
GO:0035146	1.104	1	0.693516	0.999266	1	21	21	tube fusion
GO:0008289	3.578	3	0.694456	0.999266	3	125	162	lipid binding
GO:0030532	1.175	1	0.694663	0.999266	1	52	100	small nuclear ribonucleoprotein complex
GO:0070011	11.898	10	0.695294	0.999266	10	400	622	peptidase activity, acting on L-amino acid peptides
GO:0006812	7.01	6	0.695601	0.999266	6	227	271	cation transport
GO:0008150	195.702	193	0.696153	0.999266	193	6917	11134	biological_process
GO:0015276	2.552	2	0.696311	0.999266	2	89	122	ligand-gated ion channel activity
GO:0022834	2.552	2	0.696311	0.999266	2	89	122	ligand-gated channel activity
GO:0006397	5.857	5	0.696701	0.999266	5	221	289	mRNA processing
GO:0006629	8.224	7	0.698622	0.999266	7	299	365	lipid metabolic process
GO:0007480	2.389	2	0.699326	0.999266	2	57	59	imaginal disc-derived leg morphogenesis
GO:0030100	1.159	1	0.70021	0.999266	1	29	31	regulation of endocytosis
GO:0043161	1.174	1	0.700759	0.999266	1	55	67	proteasome-mediated ubiquitin-dependent protein catabolic process
GO:0043414	1.215	1	0.701092	0.999266	1	52	65	macromolecule methylation
GO:0005515	42.781	40	0.701204	0.999266	40	1362	1762	protein binding
GO:0009996	1.145	1	0.701283	0.999266	1	21	23	negative regulation of cell fate specification
GO:0010454	1.145	1	0.701283	0.999266	1	21	23	negative regulation of cell fate commitment
GO:0016476	1.165	1	0.702431	0.999266	1	27	31	regulation of embryonic cell shape
GO:0044765	31.566	29	0.705689	0.999266	29	1106	1361	single-organism transport
GO:0044271	8.1	7	0.706464	0.999266	7	309	389	cellular nitrogen compound biosynthetic process
GO:0055080	1.215	1	0.708044	0.999266	1	46	54	cation homeostasis
GO:0016323	1.152	1	0.708201	0.999266	1	23	26	basolateral plasma membrane
GO:0098589	3.614	3	0.709185	0.999266	3	101	118	membrane region
GO:0036094	28.4	26	0.709328	0.999266	26	976	1215	small molecule binding
GO:0031090	3.659	3	0.709409	0.999266	3	147	189	organelle membrane
GO:0002682	4.776	4	0.710066	0.999266	4	152	188	regulation of immune system process
GO:0048856	37.88	35	0.71021	0.999266	35	1101	1491	anatomical structure development
GO:0050804	2.523	2	0.710448	0.999266	2	58	73	regulation of synaptic transmission
GO:0007635	3.61	3	0.711368	0.999266	3	98	203	chemosensory behavior
GO:0045182	1.087	1	0.712024	0.999266	1	15	17	translation regulator activity
GO:0006402	1.124	1	0.712141	0.999266	1	32	36	mRNA catabolic process
GO:0010498	1.221	1	0.712434	0.999266	1	58	70	proteasomal protein catabolic process
GO:0007015	3.628	3	0.713607	0.999266	3	99	117	actin filament organization
GO:0006508	13.168	11	0.714268	0.999266	11	458	687	proteolysis
GO:0033993	1.224	1	0.714711	0.999266	1	42	51	response to lipid
GO:0006935	1.207	1	0.715083	0.999266	1	23	27	chemotaxis
GO:0009891	9.263	8	0.715509	0.999266	8	282	338	positive regulation of biosynthetic process
GO:0031328	9.263	8	0.715509	0.999266	8	282	338	positive regulation of cellular biosynthetic process
GO:0008347	1.206	1	0.716708	0.999266	1	25	34	glial cell migration
GO:0019438	8.168	7	0.716776	0.999266	7	312	384	aromatic compound biosynthetic process
GO:0007010	11.479	10	0.716996	0.999266	10	401	495	cytoskeleton organization
GO:1902531	5.963	5	0.717047	0.999266	5	186	220	regulation of intracellular signal transduction
GO:0006259	4.858	4	0.718033	0.999266	4	207	285	DNA metabolic process
GO:0060249	2.462	2	0.718234	0.999266	2	77	90	anatomical structure homeostasis
GO:0045596	4.815	4	0.72035	0.999266	4	111	133	negative regulation of cell differentiation
GO:0051082	1.276	1	0.721188	0.999266	1	56	68	unfolded protein binding
GO:0008233	12.207	10	0.721374	0.999266	10	415	645	peptidase activity
GO:0048583	20.054	18	0.722635	0.999266	18	639	772	regulation of response to stimulus
GO:0055085	9.626	8	0.725691	0.999266	8	340	426	transmembrane transport
GO:0006022	2.876	2	0.726276	0.999266	2	112	149	aminoglycan metabolic process
GO:0045597	1.235	1	0.726464	0.999266	1	33	35	positive regulation of cell differentiation
GO:0033554	9.376	8	0.728566	0.999266	8	344	430	cellular response to stress
GO:0046914	18.305	16	0.728881	0.999266	16	622	880	transition metal ion binding
GO:0033157	1.285	1	0.729404	0.999266	1	42	54	regulation of intracellular protein transport
GO:0070727	2.547	2	0.730142	0.999266	2	87	119	cellular macromolecule localization
GO:1902533	2.587	2	0.730622	0.999266	2	86	102	positive regulation of intracellular signal transduction
GO:0040014	1.268	1	0.730691	0.999266	1	35	47	regulation of multicellular organism growth
GO:0005088	1.307	1	0.731244	0.999266	1	44	50	Ras guanyl-nucleotide exchange factor activity
GO:0006066	1.443	1	0.731499	0.999266	1	50	61	alcohol metabolic process
GO:0060284	6.077	5	0.732441	0.999266	5	161	194	regulation of cell development
GO:0008284	1.276	1	0.732643	0.999266	1	39	46	positive regulation of cell proliferation
GO:0007617	1.253	1	0.732682	0.999266	1	26	43	mating behavior
GO:0008360	3.742	3	0.733579	0.999266	3	104	115	regulation of cell shape
GO:0050770	1.245	1	0.734478	0.999266	1	25	32	regulation of axonogenesis
GO:0034660	2.615	2	0.735969	0.999266	2	113	150	ncRNA metabolic process
GO:0060446	1.286	1	0.736845	0.999266	1	33	82	branching involved in open tracheal system development
GO:0010557	8.344	7	0.737087	0.999266	7	251	298	positive regulation of macromolecule biosynthetic process
GO:0019219	26.71	24	0.737326	0.999266	24	838	1061	regulation of nucleobase-containing compound metabolic process
GO:0042461	2.542	2	0.737347	0.999266	2	49	55	photoreceptor cell development
GO:0018130	8.369	7	0.73895	0.999266	7	322	399	heterocycle biosynthetic process
GO:0044711	10.636	9	0.740039	0.999266	9	385	482	single-organism biosynthetic process
GO:0035206	1.279	1	0.740916	0.999266	1	32	40	regulation of hemocyte proliferation
GO:0032991	49.801	46	0.741194	0.999266	46	1911	2708	macromolecular complex
GO:0043933	12.824	11	0.741783	0.999266	11	468	696	macromolecular complex subunit organization
GO:0061134	1.714	1	0.742558	0.999266	1	56	104	peptidase regulator activity
GO:1901363	58.935	55	0.742701	0.999266	55	2024	3001	heterocyclic compound binding
GO:0007165	25.763	23	0.743443	0.999266	23	780	963	signal transduction
GO:0044767	69.3	65	0.744595	0.999266	65	2222	3261	single-organism developmental process
GO:0006650	1.431	1	0.745084	0.999266	1	61	69	glycerophospholipid metabolic process
GO:0007286	1.308	1	0.745418	0.999266	1	35	68	spermatid development
GO:0001666	1.299	1	0.745676	0.999266	1	38	56	response to hypoxia
GO:0009314	3.888	3	0.745793	0.999266	3	132	170	response to radiation
GO:0032535	2.607	2	0.74583	0.999266	2	81	100	regulation of cellular component size
GO:0002376	5.025	4	0.746319	0.999266	4	167	257	immune system process
GO:0050801	1.391	1	0.747098	0.999266	1	53	64	ion homeostasis
GO:0045786	1.249	1	0.747229	0.999266	1	34	40	negative regulation of cell cycle
GO:0048569	1.34	1	0.747621	0.999266	1	29	39	post-embryonic organ development
GO:0015031	6.259	5	0.747686	0.999266	5	247	302	protein transport
GO:0045859	1.379	1	0.74837	0.999266	1	47	68	regulation of protein kinase activity
GO:0008237	4.226	3	0.748636	0.999266	3	111	158	metallopeptidase activity
GO:0031098	1.312	1	0.749223	0.999266	1	26	33	stress-activated protein kinase signaling cascade
GO:0001751	1.351	1	0.750062	0.999266	1	39	44	compound eye photoreceptor cell differentiation
GO:0006836	2.677	2	0.752717	0.999266	2	98	126	neurotransmitter transport
GO:0050790	5.053	4	0.752845	0.999266	4	172	225	regulation of catalytic activity
GO:0006725	25.9	23	0.753074	0.999266	23	1003	1308	cellular aromatic compound metabolic process
GO:0006814	1.538	1	0.753452	0.999266	1	50	57	sodium ion transport
GO:0043549	1.4	1	0.753609	0.999266	1	48	69	regulation of kinase activity
GO:0051338	1.4	1	0.753609	0.999266	1	48	69	regulation of transferase activity
GO:0042067	1.351	1	0.753659	0.999266	1	28	31	establishment of ommatidial planar polarity
GO:0060968	1.355	1	0.753728	0.999266	1	44	62	regulation of gene silencing
GO:0051704	10.765	9	0.754053	0.999266	9	332	521	multi-organism process
GO:0061138	1.351	1	0.754111	0.999266	1	35	84	morphogenesis of a branching epithelium
GO:0048754	1.351	1	0.754111	0.999266	1	35	84	branching morphogenesis of an epithelial tube
GO:0006401	1.279	1	0.754868	0.999266	1	37	41	RNA catabolic process
GO:0046982	2.707	2	0.755416	0.999266	2	95	199	protein heterodimerization activity
GO:0051297	2.676	2	0.75577	0.999266	2	104	130	centrosome organization
GO:0005057	1.445	1	0.756408	0.999266	1	42	50	receptor signaling protein activity
GO:0048666	3.892	3	0.756485	0.999266	3	91	106	neuron development
GO:0042327	1.409	1	0.757452	0.999266	1	47	57	positive regulation of phosphorylation
GO:0005739	5.194	4	0.758063	0.999266	4	219	318	mitochondrion
GO:0015103	1.455	1	0.759211	0.999266	1	55	62	inorganic anion transmembrane transporter activity
GO:0000902	3.918	3	0.759387	0.999266	3	101	114	cell morphogenesis
GO:0043062	1.444	1	0.759739	0.999266	1	38	52	extracellular structure organization
GO:0001754	1.39	1	0.759768	0.999266	1	42	56	eye photoreceptor cell differentiation
GO:0012501	3.957	3	0.75993	0.999266	3	127	152	programmed cell death
GO:0097159	59.32	55	0.759989	0.999266	55	2037	3017	organic cyclic compound binding
GO:0051173	8.578	7	0.761067	0.999266	7	269	327	positive regulation of nitrogen compound metabolic process
GO:0007281	2.641	2	0.761789	0.999266	2	71	109	germ cell development
GO:0097485	8.554	7	0.762993	0.999266	7	206	240	neuron projection guidance
GO:0045184	6.396	5	0.763311	0.999266	5	255	314	establishment of protein localization
GO:0050776	2.751	2	0.76469	0.999266	2	103	128	regulation of immune response
GO:0032502	71.828	67	0.765023	0.999266	67	2310	3394	developmental process
GO:0005214	2.241	1	0.76599	0.999266	1	105	149	structural constituent of chitin-based cuticle
GO:0016881	2.728	2	0.76609	0.999266	2	108	172	acid-amino acid ligase activity
GO:0007280	1.334	1	0.766714	0.999266	1	22	27	pole cell migration
GO:0007030	1.411	1	0.766829	0.999266	1	55	64	Golgi organization
GO:0051705	5.176	4	0.768707	0.999266	4	132	213	multi-organism behavior
GO:0050839	1.373	1	0.769286	0.999266	1	23	28	cell adhesion molecule binding
GO:0031023	2.753	2	0.769791	0.999266	2	106	136	microtubule organizing center organization
GO:0048869	37.69	34	0.769936	0.999266	34	1211	1480	cellular developmental process
GO:0070482	1.398	1	0.76996	0.999266	1	41	61	response to oxygen levels
GO:0036293	1.398	1	0.76996	0.999266	1	41	61	response to decreased oxygen levels
GO:0048565	1.436	1	0.770692	0.999266	1	33	35	digestive tract development
GO:0016301	9.82	8	0.771428	0.999266	8	308	378	kinase activity
GO:0003730	1.315	1	0.771859	0.999266	1	22	27	mRNA 3'-UTR binding
GO:0003924	2.825	2	0.772432	0.999266	2	115	146	GTPase activity
GO:0016567	1.445	1	0.772878	0.999266	1	58	89	protein ubiquitination
GO:1902680	7.564	6	0.773916	0.999266	6	232	276	positive regulation of RNA biosynthetic process
GO:0008361	1.453	1	0.775309	0.999266	1	46	57	regulation of cell size
GO:0048518	24.041	21	0.776929	0.999266	21	784	947	positive regulation of biological process
GO:0009408	1.553	1	0.777065	0.999266	1	61	90	response to heat
GO:1901360	27.413	24	0.777088	0.999266	24	1055	1384	organic cyclic compound metabolic process
GO:1901565	2.969	2	0.777727	0.999266	2	117	147	organonitrogen compound catabolic process
GO:0043254	1.458	1	0.777966	0.999266	1	46	56	regulation of protein complex assembly
GO:0043066	1.484	1	0.778637	0.999266	1	58	72	negative regulation of apoptotic process
GO:0043025	1.463	1	0.778684	0.999266	1	52	59	neuronal cell body
GO:0008219	4.092	3	0.780028	0.999266	3	133	158	cell death
GO:0051093	6.42	5	0.780217	0.999266	5	163	193	negative regulation of developmental process
GO:0051254	7.625	6	0.780812	0.999266	6	235	284	positive regulation of RNA metabolic process
GO:0048468	9.876	8	0.781006	0.999266	8	252	317	cell development
GO:0016740	24.463	21	0.781195	0.999266	21	860	1114	transferase activity
GO:0010604	9.893	8	0.781216	0.999266	8	315	381	positive regulation of macromolecule metabolic process
GO:0016197	1.521	1	0.782092	0.999266	1	61	65	endosomal transport
GO:0016318	1.463	1	0.782158	0.999266	1	28	28	ommatidial rotation
GO:0030163	1.506	1	0.782423	0.999266	1	72	84	protein catabolic process
GO:0030111	1.486	1	0.782647	0.999266	1	53	66	regulation of Wnt signaling pathway
GO:0050793	18.747	16	0.783383	0.999266	16	503	594	regulation of developmental process
GO:2000027	2.849	2	0.783703	0.999266	2	81	90	regulation of organ morphogenesis
GO:0007276	8.83	7	0.784171	0.999266	7	261	465	gamete generation
GO:0043231	50.699	46	0.784351	0.999266	46	1831	2455	intracellular membrane-bounded organelle
GO:0006399	1.545	1	0.785503	0.999266	1	68	84	tRNA metabolic process
GO:0004674	5.333	4	0.785725	0.999266	4	168	202	protein serine/threonine kinase activity
GO:0001708	2.904	2	0.786807	0.999266	2	64	72	cell fate specification
GO:0046530	1.507	1	0.787081	0.999266	1	46	60	photoreceptor cell differentiation
GO:1901576	18.921	16	0.78758	0.999266	16	732	1330	organic substance biosynthetic process
GO:0016337	4.078	3	0.78782	0.999266	3	71	87	cell-cell adhesion
GO:0023051	16.646	14	0.787878	0.999266	14	516	613	regulation of signaling
GO:0034645	8.938	7	0.790139	0.999266	7	367	870	cellular macromolecule biosynthetic process
GO:0008298	1.531	1	0.790646	0.999266	1	55	85	intracellular mRNA localization
GO:0008021	1.566	1	0.791157	0.999266	1	57	68	synaptic vesicle
GO:1901185	1.408	1	0.791881	0.999266	1	29	34	negative regulation of ERBB signaling pathway
GO:0042059	1.408	1	0.791881	0.999266	1	29	34	negative regulation of epidermal growth factor receptor signaling pathway
GO:0006950	20.048	17	0.792012	0.999266	17	710	963	response to stress
GO:0004725	1.538	1	0.792115	0.999266	1	34	44	protein tyrosine phosphatase activity
GO:0051223	1.584	1	0.792736	0.999266	1	54	66	regulation of protein transport
GO:0009628	8.92	7	0.793276	0.999266	7	294	413	response to abiotic stimulus
GO:0006974	5.427	4	0.793528	0.999266	4	223	271	cellular response to DNA damage stimulus
GO:1901987	2.895	2	0.793809	0.999266	2	115	138	regulation of cell cycle phase transition
GO:1901990	2.895	2	0.793809	0.999266	2	115	138	regulation of mitotic cell cycle phase transition
GO:0009653	34.024	30	0.796116	0.999266	30	936	1392	anatomical structure morphogenesis
GO:0016810	1.718	1	0.796372	0.999266	1	71	93	hydrolase activity, acting on carbon-nitrogen (but not peptide) bonds
GO:0016265	4.214	3	0.796781	0.999266	3	141	167	death
GO:0051171	27.72	24	0.797972	0.999266	24	872	1101	regulation of nitrogen compound metabolic process
GO:0001763	1.538	1	0.798263	0.999266	1	38	87	morphogenesis of a branching structure
GO:0032446	1.562	1	0.799094	0.999266	1	65	96	protein modification by small protein conjugation
GO:0042302	2.409	1	0.799238	0.999266	1	109	154	structural constituent of cuticle
GO:0007186	5.544	4	0.799242	0.999266	4	161	196	G-protein coupled receptor signaling pathway
GO:0009059	10.207	8	0.802145	0.999266	8	419	928	macromolecule biosynthetic process
GO:0044297	1.584	1	0.804661	0.999266	1	56	65	cell body
GO:0010646	16.882	14	0.804913	0.999266	14	525	622	regulation of cell communication
GO:0004857	2.004	1	0.805673	0.999266	1	70	127	enzyme inhibitor activity
GO:0042803	2.985	2	0.806659	0.999266	2	90	100	protein homodimerization activity
GO:0070201	1.651	1	0.806871	0.999266	1	56	76	regulation of establishment of protein localization
GO:0060560	2.937	2	0.80763	0.999266	2	53	63	developmental growth involved in morphogenesis
GO:0008595	1.517	1	0.808399	0.999266	1	41	62	anterior/posterior axis specification, embryo
GO:0005575	157.29	151	0.808558	0.999266	151	5577	8026	cellular_component
GO:0006396	8.045	6	0.809142	0.999266	6	312	415	RNA processing
GO:0030529	9.18	7	0.809231	0.999266	7	388	643	ribonucleoprotein complex
GO:0016779	1.641	1	0.809304	0.999266	1	65	78	nucleotidyltransferase activity
GO:0022414	21.412	18	0.809671	0.999266	18	639	1088	reproductive process
GO:0045937	1.644	1	0.809983	0.999266	1	54	70	positive regulation of phosphate metabolic process
GO:0010562	1.644	1	0.809983	0.999266	1	54	70	positive regulation of phosphorus metabolic process
GO:0008407	1.608	1	0.810182	0.999266	1	41	50	chaeta morphogenesis
GO:1990138	1.557	1	0.810354	0.999266	1	22	27	neuron projection extension
GO:0048675	1.557	1	0.810354	0.999266	1	22	27	axon extension
GO:0045935	7.915	6	0.810451	0.999266	6	246	298	positive regulation of nucleobase-containing compound metabolic process
GO:0007309	1.624	1	0.810788	0.999266	1	49	68	oocyte axis specification
GO:0044773	1.62	1	0.811909	0.999266	1	65	74	mitotic DNA damage checkpoint
GO:0004713	1.597	1	0.812007	0.999266	1	36	52	protein tyrosine kinase activity
GO:0043227	51.362	46	0.812334	0.999266	46	1854	2489	membrane-bounded organelle
GO:0045165	4.295	3	0.812581	0.999266	3	107	128	cell fate commitment
GO:0042594	1.653	1	0.812585	0.999266	1	59	73	response to starvation
GO:0051240	1.619	1	0.812618	0.999266	1	48	63	positive regulation of multicellular organismal process
GO:0048584	6.784	5	0.813551	0.999266	5	241	296	positive regulation of response to stimulus
GO:0051248	2.965	2	0.813735	0.999266	2	72	112	negative regulation of protein metabolic process
GO:0032269	2.965	2	0.813735	0.999266	2	72	110	negative regulation of cellular protein metabolic process
GO:0031323	34.415	30	0.814153	0.999266	30	1103	1418	regulation of cellular metabolic process
GO:0032101	3.005	2	0.814542	0.999266	2	91	102	regulation of response to external stimulus
GO:0044260	44.102	39	0.814797	0.999266	39	1672	2597	cellular macromolecule metabolic process
GO:0019725	3.111	2	0.814855	0.999266	2	113	137	cellular homeostasis
GO:0044774	1.635	1	0.814945	0.999266	1	66	75	mitotic DNA integrity checkpoint
GO:0044238	72.536	66	0.816501	0.999266	66	2685	3985	primary metabolic process
GO:0043069	1.668	1	0.816826	0.999266	1	66	82	negative regulation of programmed cell death
GO:0007157	1.654	1	0.818239	0.999266	1	26	28	heterophilic cell-cell adhesion
GO:1902582	8.075	6	0.818935	0.999266	6	304	360	single-organism intracellular transport
GO:0005085	1.685	1	0.818959	0.999266	1	55	66	guanyl-nucleotide exchange factor activity
	14.068	11	0.820421	0.999266	11	542	1271
GO:0006403	1.675	1	0.820817	0.999266	1	57	87	RNA localization
GO:0000022	1.694	1	0.822291	0.999266	1	71	81	mitotic spindle elongation
GO:0008258	1.583	1	0.822741	0.999266	1	34	60	head involution
GO:0050906	1.83	1	0.823326	0.999266	1	68	92	detection of stimulus involved in sensory perception
GO:0044448	1.681	1	0.82389	0.999266	1	52	56	cell cortex part
GO:0009950	1.7	1	0.825225	0.999266	1	53	77	dorsal/ventral axis specification
GO:0048598	6.829	5	0.825263	0.999266	5	166	234	embryonic morphogenesis
GO:0051231	1.718	1	0.825595	0.999266	1	73	83	spindle elongation
GO:0034470	1.763	1	0.825831	0.999266	1	73	101	ncRNA processing
GO:0046486	1.797	1	0.825933	0.999266	1	72	81	glycerolipid metabolic process
GO:0006468	6.887	5	0.825962	0.999266	5	202	261	protein phosphorylation
GO:0031325	11.567	9	0.82616	0.999266	9	367	445	positive regulation of cellular metabolic process
GO:0048731	10.462	8	0.826822	0.999266	8	270	350	system development
GO:0006886	4.507	3	0.827661	0.999266	3	176	218	intracellular protein transport
GO:0001932	1.76	1	0.828965	0.999266	1	64	88	regulation of protein phosphorylation
GO:0006357	11.656	9	0.829513	0.999266	9	353	399	regulation of transcription from RNA polymerase II promoter
[truncated: 260 more rows]

## Sheet: GOwinda Results 1Mb
GO Term ID	Avg Nr Genes per Simulation	Nr Genes Found with Candidate SNPs	P-value	Corrected P-value	Nr Genes Found for Category	Nr Potential Genes	Nr Genes in Category	GO Term Description	Genes in GO term
GO:0044708	148.065	177	0.001955	0.990115	177	339	577	single-organism behavior	fbgn0023416,fbgn0263102,fbgn0015806,fbgn0020300,fbgn0000709,fbgn0017590,fbgn0243516,fbgn0000721,fbgn0005672,fbgn0030600,fbgn0026575,fbgn0001297,fbgn0004370,fbgn0043903,fbgn0262737,fbgn0262738,fbgn0250753,fbgn0003888,fbgn0022160,fbgn0001208,fbgn0003861,fbgn0039802,fbgn0261268,fbgn0262593,fbgn0035538,fbgn0027932,fbgn0011581,fbgn0011571,fbgn0003068,fbgn0031109,fbgn0003130,fbgn0003165,fbgn0027109,fbg…
GO:0008333	3.347	8	0.002152	0.990115	8	9	10	endosome to lysosome transport	fbgn0261241,fbgn0025381,fbgn0000257,fbgn0031450,fbgn0086676,fbgn0028741,fbgn0000482,fbgn0038427
GO:0030534	54.855	72	0.003331	0.990115	72	128	210	adult behavior	fbgn0020300,fbgn0000709,fbgn0017590,fbgn0243516,fbgn0005672,fbgn0030600,fbgn0026575,fbgn0262738,fbgn0250753,fbgn0022160,fbgn0039802,fbgn0027932,fbgn0011581,fbgn0011571,fbgn0003068,fbgn0003130,fbgn0003165,fbgn0000028,fbgn0037324,fbgn0000055,fbgn0012034,fbgn0045823,fbgn0029870,fbgn0029823,fbgn0263200,fbgn0261461,fbgn0003360,fbgn0024291,fbgn0003380,fbgn0003321,fbgn0003301,fbgn0003310,fbgn0002940,fbg…
GO:0000725	5.122	10	0.003605	0.990115	10	12	16	recombinational repair	fbgn0050169,fbgn0004367,fbgn0030054,fbgn0040268,fbgn0261530,fbgn0002989,fbgn0002906,fbgn0052438,fbgn0003479,fbgn0037141
GO:0000724	5.122	10	0.003605	0.990115	10	12	16	double-strand break repair via homologous recombination	fbgn0050169,fbgn0004367,fbgn0030054,fbgn0040268,fbgn0261530,fbgn0002989,fbgn0002906,fbgn0052438,fbgn0003479,fbgn0037141
GO:0030170	12.9	20	0.005266	0.990115	20	30	37	pyridoxal phosphate binding	fbgn0032393,fbgn0002524,fbgn0030558,fbgn0037186,fbgn0002641,fbgn0031174,fbgn0000075,fbgn0037347,fbgn0004507,fbgn0036117,fbgn0029823,fbgn0004516,fbgn0000153,fbgn0014031,fbgn0036208,fbgn0037955,fbgn0030478,fbgn0014427,fbgn0001125,fbgn0001124
GO:0030307	11.691	18	0.005387	0.990115	18	24	28	positive regulation of cell growth	fbgn0020386,fbgn0015806,fbgn0262656,fbgn0266284,fbgn0037248,fbgn0021796,fbgn0010379,fbgn0039214,fbgn0015279,fbgn0003205,fbgn0259176,fbgn0052418,fbgn0003416,fbgn0037647,fbgn0264785,fbgn0041191,fbgn0013984,fbgn0002413
GO:0007041	6.944	12	0.006003	0.990115	12	17	18	lysosomal transport	fbgn0261241,fbgn0025381,fbgn0265988,fbgn0000257,fbgn0051072,fbgn0031450,fbgn0086676,fbgn0086679,fbgn0028741,fbgn0000482,fbgn0001087,fbgn0038427
GO:0007016	5.456	10	0.006561	0.990115	10	14	17	cytoskeletal anchoring at plasma membrane	fbgn0028427,fbgn0025391,fbgn0000117,fbgn0000244,fbgn0041789,fbgn0035101,fbgn0027508,fbgn0031675,fbgn0000667,fbgn0034072
GO:0008344	28.645	39	0.006841	0.990115	39	66	124	adult locomotory behavior	fbgn0000709,fbgn0030600,fbgn0262738,fbgn0022160,fbgn0039802,fbgn0011581,fbgn0011571,fbgn0000028,fbgn0029870,fbgn0263200,fbgn0003360,fbgn0003380,fbgn0002940,fbgn0264002,fbgn0026086,fbgn0011802,fbgn0002917,fbgn0023096,fbgn0000394,fbgn0013759,fbgn0030228,fbgn0085387,fbgn0086693,fbgn0052484,fbgn0266572,fbgn0027538,fbgn0000535,fbgn0000500,fbgn0004102,fbgn0016976,fbgn0000667,fbgn0037976,fbgn0033528,fbg…
GO:0010389	6.277	11	0.006861	0.990115	11	15	16	regulation of G2/M transition of mitotic cell cycle	fbgn0004367,fbgn0261278,fbgn0037327,fbgn0002878,fbgn0052251,fbgn0002901,fbgn0261850,fbgn0000404,fbgn0035294,fbgn0030410,fbgn0015625
GO:1902749	6.277	11	0.006861	0.990115	11	15	16	regulation of cell cycle G2/M phase transition	fbgn0004367,fbgn0261278,fbgn0037327,fbgn0002878,fbgn0052251,fbgn0002901,fbgn0261850,fbgn0000404,fbgn0035294,fbgn0030410,fbgn0015625
GO:0005231	20.495	30	0.007522	0.990115	30	46	56	excitatory extracellular ligand-gated ion channel activity	fbgn0036757,fbgn0036727,fbgn0039840,fbgn0020429,fbgn0028422,fbgn0260874,fbgn0000036,fbgn0000039,fbgn0000038,fbgn0035604,fbgn0036937,fbgn0053513,fbgn0036150,fbgn0010399,fbgn0029966,fbgn0036250,fbgn0004620,fbgn0037501,fbgn0029147,fbgn0051201,fbgn0028875,fbgn0031634,fbgn0026255,fbgn0015519,fbgn0030385,fbgn0004118,fbgn0037950,fbgn0259683,fbgn0052704,fbgn0001134
GO:0008201	6.658	12	0.008499	0.990115	12	14	15	heparin binding	fbgn0003865,fbgn0027111,fbgn0003984,fbgn0000108,fbgn0029002,fbgn0030964,fbgn0264089,fbgn0000490,fbgn0011259,fbgn0031872,fbgn0031850,fbgn0035398
GO:0048036	3.44	7	0.008606	0.990115	7	8	10	central complex development	fbgn0031030,fbgn0002543,fbgn0250876,fbgn0267001,fbgn0266572,fbgn0041097,fbgn0261985
GO:0005509	77.801	94	0.009663	0.990115	94	168	218	calcium ion binding	fbgn0036712,fbgn0036715,fbgn0000709,fbgn0005664,fbgn0031981,fbgn0262738,fbgn0015008,fbgn0022160,fbgn0026562,fbgn0261260,fbgn0035539,fbgn0023511,fbgn0024836,fbgn0032480,fbgn0015926,fbgn0039029,fbgn0030749,fbgn0029720,fbgn0051665,fbgn0262018,fbgn0052190,fbgn0086378,fbgn0003187,fbgn0002773,fbgn0003218,fbgn0263237,fbgn0035798,fbgn0038829,fbgn0029084,fbgn0250789,fbgn0259140,fbgn0010424,fbgn0032643,fbg…
GO:0043473	12.39	19	0.009807	0.990115	19	27	38	pigmentation	fbgn0003965,fbgn0003162,fbgn0000015,fbgn0003996,fbgn0000179,fbgn0000153,fbgn0000257,fbgn0025615,fbgn0038901,fbgn0031464,fbgn0086679,fbgn0000490,fbgn0000482,fbgn0000527,fbgn0030343,fbgn0004034,fbgn0000504,fbgn0001087,fbgn0041184
GO:0048066	12.39	19	0.009807	0.990115	19	27	38	developmental pigmentation	fbgn0003965,fbgn0003162,fbgn0000015,fbgn0003996,fbgn0000179,fbgn0000153,fbgn0000257,fbgn0025615,fbgn0038901,fbgn0031464,fbgn0086679,fbgn0000490,fbgn0000482,fbgn0000527,fbgn0030343,fbgn0004034,fbgn0000504,fbgn0001087,fbgn0041184
GO:0046959	2.823	6	0.009956	0.990115	6	7	7	habituation	fbgn0000721,fbgn0035538,fbgn0003371,fbgn0000536,fbgn0010762,fbgn0266708
GO:0072341	2.723	6	0.009969	0.990115	6	6	6	modified amino acid binding	fbgn0250732,fbgn0028400,fbgn0036372,fbgn0027594,fbgn0004242,fbgn0011361
GO:0007635	42.124	52	0.01094	0.990115	52	98	203	chemosensory behavior	fbgn0263102,fbgn0017590,fbgn0005672,fbgn0003861,fbgn0031109,fbgn0000028,fbgn0037324,fbgn0003984,fbgn0011661,fbgn0263397,fbgn0086370,fbgn0086384,fbgn0045823,fbgn0050418,fbgn0010399,fbgn0004516,fbgn0259108,fbgn0259168,fbgn0003371,fbgn0250823,fbgn0015380,fbgn0250876,fbgn0003380,fbgn0003396,fbgn0004622,fbgn0003301,fbgn0030108,fbgn0259481,fbgn0014141,fbgn0031515,fbgn0028734,fbgn0037705,fbgn0010620,fbg…
GO:1902750	3.437	7	0.011834	0.990115	7	8	8	negative regulation of cell cycle G2/M phase transition	fbgn0004367,fbgn0261278,fbgn0002878,fbgn0052251,fbgn0002901,fbgn0261850,fbgn0030410
GO:0010972	3.437	7	0.011834	0.990115	7	8	8	negative regulation of G2/M transition of mitotic cell cycle	fbgn0004367,fbgn0261278,fbgn0002878,fbgn0052251,fbgn0002901,fbgn0261850,fbgn0030410
GO:0007610	194.036	218	0.012211	0.990115	218	442	732	behavior	fbgn0023416,fbgn0263102,fbgn0015806,fbgn0020300,fbgn0000709,fbgn0017590,fbgn0243516,fbgn0000721,fbgn0041231,fbgn0005672,fbgn0030600,fbgn0026575,fbgn0001297,fbgn0004370,fbgn0043903,fbgn0015024,fbgn0262737,fbgn0262738,fbgn0250753,fbgn0003888,fbgn0022160,fbgn0001208,fbgn0003861,fbgn0039802,fbgn0005630,fbgn0261268,fbgn0262593,fbgn0035538,fbgn0027932,fbgn0011581,fbgn0011571,fbgn0003068,fbgn0031109,fbg…
GO:0032434	6.73	11	0.013994	0.990115	11	14	14	regulation of proteasomal ubiquitin-dependent protein catabolic process	fbgn0033669,fbgn0015024,fbgn0027053,fbgn0010382,fbgn0036136,fbgn0003371,fbgn0028694,fbgn0041184,fbgn0259685,fbgn0017551,fbgn0002413
GO:0045786	14.699	21	0.01436	0.990115	21	34	40	negative regulation of cell cycle	fbgn0004367,fbgn0261278,fbgn0003165,fbgn0000063,fbgn0010382,fbgn0086384,fbgn0025457,fbgn0002878,fbgn0052251,fbgn0040298,fbgn0011737,fbgn0004643,fbgn0002901,fbgn0261850,fbgn0000404,fbgn0013756,fbgn0061476,fbgn0003525,fbgn0030410,fbgn0028978,fbgn0017551
GO:0007126	32.093	41	0.014917	0.990115	41	73	169	meiotic nuclear division	fbgn0033669,fbgn0260986,fbgn0004372,fbgn0004374,fbgn0004367,fbgn0002542,fbgn0027889,fbgn0031142,fbgn0003943,fbgn0002673,fbgn0026620,fbgn0027948,fbgn0000063,fbgn0002715,fbgn0035627,fbgn0086370,fbgn0011606,fbgn0002842,fbgn0031367,fbgn0011761,fbgn0040298,fbgn0003371,fbgn0037502,fbgn0001612,fbgn0002901,fbgn0003479,fbgn0036341,fbgn0011020,fbgn0000351,fbgn0000392,fbgn0031623,fbgn0035120,fbgn0026206,fbg…
GO:0016575	2.334	5	0.015367	0.990115	5	5	5	histone deacetylation	fbgn0015805,fbgn0024291,fbgn0051119,fbgn0025825,fbgn0026428
GO:0004767	2.007	5	0.016494	0.990115	5	5	5	sphingomyelin phosphodiesterase activity	fbgn0035421,fbgn0034997,fbgn0044328,fbgn0039769,fbgn0039768
GO:0007040	4.399	8	0.018033	0.990115	8	11	11	lysosome organization	fbgn0031005,fbgn0265988,fbgn0036932,fbgn0003210,fbgn0000257,fbgn0086676,fbgn0001087,fbgn0261049
GO:0046958	4.553	8	0.018173	0.990115	8	10	10	nonassociative learning	fbgn0000721,fbgn0035538,fbgn0003371,fbgn0000479,fbgn0003502,fbgn0000536,fbgn0010762,fbgn0266708
GO:0006643	20.774	29	0.018405	0.990115	29	46	52	membrane lipid metabolic process	fbgn0035421,fbgn0035435,fbgn0034997,fbgn0002524,fbgn0035464,fbgn0029789,fbgn0034270,fbgn0037315,fbgn0040918,fbgn0266124,fbgn0086448,fbgn0036144,fbgn0036106,fbgn0045064,fbgn0000221,fbgn0031422,fbgn0000416,fbgn0044028,fbgn0052484,fbgn0027538,fbgn0032078,fbgn0003656,fbgn0035265,fbgn0028916,fbgn0037915,fbgn0037916,fbgn0039769,fbgn0039768,fbgn0039774
GO:0042048	38.61	47	0.018928	0.990115	47	90	179	olfactory behavior	fbgn0263102,fbgn0017590,fbgn0005672,fbgn0003861,fbgn0031109,fbgn0037324,fbgn0003984,fbgn0011661,fbgn0086370,fbgn0086384,fbgn0045823,fbgn0050418,fbgn0010399,fbgn0004516,fbgn0259108,fbgn0259168,fbgn0003371,fbgn0250823,fbgn0015380,fbgn0250876,fbgn0003396,fbgn0004622,fbgn0003301,fbgn0259481,fbgn0014141,fbgn0031515,fbgn0028734,fbgn0037705,fbgn0010620,fbgn0027575,fbgn0035168,fbgn0000479,fbgn0016926,fbg…
GO:0036315	4.124	8	0.01987	0.990115	8	13	21	cellular response to sterol	fbgn0264490,fbgn0035542,fbgn0003964,fbgn0035625,fbgn0000210,fbgn0016687,fbgn0000541,fbgn0259785
GO:1901655	4.124	8	0.01987	0.990115	8	13	21	cellular response to ketone	fbgn0264490,fbgn0035542,fbgn0003964,fbgn0035625,fbgn0000210,fbgn0016687,fbgn0000541,fbgn0259785
GO:0071390	4.124	8	0.01987	0.990115	8	13	21	cellular response to ecdysone	fbgn0264490,fbgn0035542,fbgn0003964,fbgn0035625,fbgn0000210,fbgn0016687,fbgn0000541,fbgn0259785
GO:0050890	53.98	65	0.020139	0.990115	65	123	179	cognition	fbgn0017590,fbgn0000721,fbgn0005672,fbgn0004370,fbgn0043903,fbgn0250753,fbgn0001208,fbgn0003861,fbgn0035538,fbgn0003068,fbgn0003165,fbgn0003984,fbgn0003996,fbgn0000108,fbgn0086370,fbgn0024944,fbgn0045823,fbgn0053513,fbgn0000117,fbgn0050418,fbgn0010399,fbgn0004516,fbgn0029084,fbgn0259108,fbgn0040285,fbgn0259168,fbgn0003371,fbgn0250823,fbgn0015380,fbgn0003380,fbgn0003396,fbgn0003321,fbgn0003301,fbg…
GO:0007611	53.98	65	0.020139	0.990115	65	123	179	learning or memory	fbgn0017590,fbgn0000721,fbgn0005672,fbgn0004370,fbgn0043903,fbgn0250753,fbgn0001208,fbgn0003861,fbgn0035538,fbgn0003068,fbgn0003165,fbgn0003984,fbgn0003996,fbgn0000108,fbgn0086370,fbgn0024944,fbgn0045823,fbgn0053513,fbgn0000117,fbgn0050418,fbgn0010399,fbgn0004516,fbgn0029084,fbgn0259108,fbgn0040285,fbgn0259168,fbgn0003371,fbgn0250823,fbgn0015380,fbgn0003380,fbgn0003396,fbgn0003321,fbgn0003301,fbg…
GO:1901700	72.047	86	0.020267	0.990115	86	170	220	response to oxygen-containing compound	fbgn0020386,fbgn0031030,fbgn0035438,fbgn0020300,fbgn0041250,fbgn0017590,fbgn0243516,fbgn0050169,fbgn0000721,fbgn0005672,fbgn0026575,fbgn0037248,fbgn0250753,fbgn0264490,fbgn0035468,fbgn0010213,fbgn0035538,fbgn0035542,fbgn0027932,fbgn0003964,fbgn0032456,fbgn0010241,fbgn0003068,fbgn0261239,fbgn0003130,fbgn0003165,fbgn0037324,fbgn0003997,fbgn0000055,fbgn0012034,fbgn0036932,fbgn0010379,fbgn0035625,fbg…
GO:0010821	5.338	9	0.020543	0.990115	9	11	12	regulation of mitochondrion organization	fbgn0037248,fbgn0262598,fbgn0261276,fbgn0261560,fbgn0029870,fbgn0004510,fbgn0035004,fbgn0041100,fbgn0026479
GO:0008062	3.852	7	0.020641	0.990115	7	8	11	eclosion rhythm	fbgn0003068,fbgn0011640,fbgn0023094,fbgn0023076,fbgn0000459,fbgn0014396,fbgn0002413
GO:0070568	1.811	4	0.020875	0.990115	4	4	5	guanylyltransferase activity	fbgn0030556,fbgn0037279,fbgn0261882,fbgn0034035
GO:0070451	1.619	4	0.020914	0.990115	4	4	4	cell hair	fbgn0014020,fbgn0259481,fbgn0004034,fbgn0003744
GO:0006493	7.939	13	0.021794	0.990115	13	18	22	protein O-linked glycosylation	fbgn0264672,fbgn0086368,fbgn0029849,fbgn0003292,fbgn0050463,fbgn0054056,fbgn0030984,fbgn0031469,fbgn0031468,fbgn0031466,fbgn0032078,fbgn0261020,fbgn0027791
GO:0005230	21.628	30	0.021943	0.990115	30	50	64	extracellular ligand-gated ion channel activity	fbgn0036757,fbgn0036727,fbgn0039840,fbgn0020429,fbgn0028422,fbgn0260874,fbgn0000036,fbgn0000039,fbgn0000038,fbgn0035604,fbgn0036937,fbgn0053513,fbgn0036150,fbgn0010399,fbgn0029966,fbgn0036250,fbgn0004620,fbgn0037501,fbgn0029147,fbgn0051201,fbgn0028875,fbgn0031634,fbgn0026255,fbgn0015519,fbgn0030385,fbgn0004118,fbgn0037950,fbgn0259683,fbgn0052704,fbgn0001134
GO:0005216	76.045	91	0.022475	0.990115	91	175	231	ion channel activity	fbgn0083979,fbgn0036757,fbgn0034994,fbgn0053289,fbgn0036712,fbgn0036727,fbgn0033648,fbgn0033651,fbgn0262685,fbgn0022981,fbgn0260971,fbgn0004363,fbgn0039840,fbgn0003861,fbgn0039839,fbgn0262593,fbgn0052058,fbgn0020429,fbgn0030745,fbgn0025394,fbgn0028422,fbgn0260874,fbgn0036083,fbgn0029761,fbgn0034272,fbgn0000036,fbgn0000039,fbgn0000038,fbgn0035604,fbgn0036937,fbgn0032593,fbgn0263397,fbgn0030795,fbg…
GO:0045003	2.468	5	0.023225	0.990115	5	5	5	double-strand break repair via synthesis-dependent strand annealing	fbgn0004367,fbgn0261530,fbgn0002989,fbgn0002906,fbgn0003479
GO:0061136	6.994	11	0.023578	0.990115	11	15	15	regulation of proteasomal protein catabolic process	fbgn0033669,fbgn0015024,fbgn0027053,fbgn0010382,fbgn0036136,fbgn0003371,fbgn0028694,fbgn0041184,fbgn0259685,fbgn0017551,fbgn0002413
GO:0016634	4.269	8	0.023978	0.990115	8	11	11	oxidoreductase activity, acting on the CH-CH group of donors, oxygen as acceptor	fbgn0021944,fbgn0086450,fbgn0032775,fbgn0020018,fbgn0000447,fbgn0034629,fbgn0034628,fbgn0027572
GO:0042221	215.771	240	0.024045	0.990115	240	495	738	response to chemical	fbgn0020386,fbgn0031030,fbgn0083979,fbgn0263102,fbgn0036757,fbgn0035438,fbgn0034994,fbgn0036709,fbgn0015806,fbgn0020300,fbgn0041250,fbgn0017590,fbgn0022942,fbgn0033648,fbgn0033649,fbgn0260004,fbgn0033651,fbgn0033652,fbgn0243516,fbgn0050169,fbgn0041229,fbgn0000721,fbgn0005672,fbgn0026575,fbgn0037248,fbgn0262738,fbgn0250753,fbgn0035486,fbgn0264490,fbgn0002565,fbgn0003861,fbgn0038542,fbgn0035468,fbg…
GO:0003878	0.925	3	0.024248	0.990115	3	3	3	ATP citrate synthase activity	fbgn0038708,fbgn0004888,fbgn0020236
GO:0090175	8.304	13	0.025295	0.990115	13	18	21	regulation of establishment of planar polarity	fbgn0004373,fbgn0024836,fbgn0027932,fbgn0000097,fbgn0037473,fbgn0000163,fbgn0264542,fbgn0014863,fbgn0250823,fbgn0264810,fbgn0037671,fbgn0000497,fbgn0030395
GO:0007619	8.612	13	0.02552	0.990115	13	19	31	courtship behavior	fbgn0003068,fbgn0036080,fbgn0004573,fbgn0028572,fbgn0029084,fbgn0003380,fbgn0003301,fbgn0086676,fbgn0000479,fbgn0003502,fbgn0000535,fbgn0000504,fbgn0003714
GO:0007348	2.515	5	0.025583	0.990115	5	5	7	regulation of syncytial blastoderm mitotic cell cycle	fbgn0004367,fbgn0261278,fbgn0002673,fbgn0033081,fbgn0002901
GO:0008275	1.737	4	0.025867	0.990115	4	4	4	gamma-tubulin small complex	fbgn0001612,fbgn0260639,fbgn0010097,fbgn0026430
GO:1901681	10.452	16	0.02625	0.990115	16	23	28	sulfur compound binding	fbgn0250732,fbgn0003865,fbgn0039827,fbgn0027111,fbgn0003984,fbgn0000108,fbgn0029002,fbgn0030964,fbgn0000395,fbgn0264089,fbgn0000490,fbgn0035240,fbgn0011259,fbgn0031872,fbgn0031850,fbgn0035398
GO:0072593	3.642	7	0.027089	0.990115	7	8	10	reactive oxygen species metabolic process	fbgn0010213,fbgn0040309,fbgn0040308,fbgn0031479,fbgn0031464,fbgn0051028,fbgn0003462
GO:0044772	9.644	14	0.027617	0.990115	14	20	22	mitotic cell cycle phase transition	fbgn0005672,fbgn0003139,fbgn0011661,fbgn0010382,fbgn0003205,fbgn0011766,fbgn0040298,fbgn0011739,fbgn0035001,fbgn0000404,fbgn0003525,fbgn0004107,fbgn0041191,fbgn0017551
GO:0007143	12.403	18	0.027999	0.990115	18	28	43	female meiosis	fbgn0260986,fbgn0002542,fbgn0027889,fbgn0026620,fbgn0027948,fbgn0000063,fbgn0002715,fbgn0086370,fbgn0011761,fbgn0040298,fbgn0003371,fbgn0002901,fbgn0003479,fbgn0036341,fbgn0000351,fbgn0000392,fbgn0035120,fbgn0001133
GO:0006650	26.709	35	0.028547	0.990115	35	61	69	glycerophospholipid metabolic process	fbgn0035435,fbgn0004373,fbgn0262738,fbgn0035464,fbgn0023508,fbgn0029687,fbgn0041342,fbgn0029789,fbgn0030761,fbgn0034270,fbgn0037339,fbgn0261549,fbgn0086448,fbgn0020622,fbgn0015279,fbgn0015278,fbgn0036106,fbgn0003218,fbgn0259166,fbgn0259178,fbgn0040336,fbgn0031422,fbgn0032845,fbgn0028741,fbgn0044028,fbgn0035195,fbgn0000536,fbgn0034789,fbgn0003656,fbgn0035265,fbgn0267350,fbgn0037915,fbgn0037916,fbg…
GO:0016339	7.937	12	0.028718	0.990115	12	17	26	calcium-dependent cell-cell adhesion	fbgn0036715,fbgn0024836,fbgn0262018,fbgn0003391,fbgn0004657,fbgn0000497,fbgn0015609,fbgn0000636,fbgn0037963,fbgn0261053,fbgn0038439,fbgn0039709
GO:0001673	4.711	8	0.029254	0.990115	8	10	12	male germ cell nucleus	fbgn0032492,fbgn0029857,fbgn0002842,fbgn0028686,fbgn0261793,fbgn0031623,fbgn0022786,fbgn0041103
GO:0022838	78.072	92	0.029268	0.990115	92	180	236	substrate-specific channel activity	fbgn0083979,fbgn0036757,fbgn0034994,fbgn0053289,fbgn0036712,fbgn0036727,fbgn0033648,fbgn0033651,fbgn0262685,fbgn0022981,fbgn0260971,fbgn0004363,fbgn0039840,fbgn0003861,fbgn0039839,fbgn0262593,fbgn0052058,fbgn0020429,fbgn0030745,fbgn0025394,fbgn0028422,fbgn0260874,fbgn0036083,fbgn0029761,fbgn0034272,fbgn0000036,fbgn0000039,fbgn0000038,fbgn0035604,fbgn0036937,fbgn0032593,fbgn0263397,fbgn0030795,fbg…
GO:0042220	4.536	8	0.029686	0.990115	8	12	16	response to cocaine	fbgn0031030,fbgn0003068,fbgn0025631,fbgn0023094,fbgn0023076,fbgn0086693,fbgn0013984,fbgn0002413
GO:0060359	4.536	8	0.029686	0.990115	8	12	16	response to ammonium ion	fbgn0031030,fbgn0003068,fbgn0025631,fbgn0023094,fbgn0023076,fbgn0086693,fbgn0013984,fbgn0002413
GO:0001786	1.814	4	0.029839	0.990115	4	4	4	phosphatidylserine binding	fbgn0028400,fbgn0036372,fbgn0027594,fbgn0004242
GO:0007628	4.974	8	0.031447	0.990115	8	9	18	adult walking behavior	fbgn0030600,fbgn0023096,fbgn0013759,fbgn0266572,fbgn0004102,fbgn0037976,fbgn0031866,fbgn0086912
GO:0050686	1.76	4	0.031677	0.990115	4	4	6	negative regulation of mRNA processing	fbgn0002044,fbgn0260400,fbgn0264270,fbgn0016978
GO:0016779	29.454	37	0.031754	0.990115	37	65	78	nucleotidyltransferase activity	fbgn0020389,fbgn0030556,fbgn0037279,fbgn0039846,fbgn0036775,fbgn0023512,fbgn0027903,fbgn0032482,fbgn0041342,fbgn0037369,fbgn0001341,fbgn0004407,fbgn0004406,fbgn0035644,fbgn0035632,fbgn0036188,fbgn0039218,fbgn0003277,fbgn0003275,fbgn0263200,fbgn0030049,fbgn0011762,fbgn0013531,fbgn0259113,fbgn0052220,fbgn0032634,fbgn0035889,fbgn0038903,fbgn0038057,fbgn0261882,fbgn0031657,fbgn0260780,fbgn0026373,fbg…
GO:0006544	3.28	6	0.031801	0.990115	6	7	11	glycine metabolic process	fbgn0034276,fbgn0027945,fbgn0029706,fbgn0029823,fbgn0004087,fbgn0032287
GO:0045143	0.996	3	0.031904	0.990115	3	3	3	homologous chromosome segregation	fbgn0260986,fbgn0000351,fbgn0001133
GO:0009303	1.036	3	0.032025	0.990115	3	4	4	rRNA transcription	fbgn0010247,fbgn0010300,fbgn0034700
GO:0007476	81.3	94	0.032436	0.990115	94	185	226	imaginal disc-derived wing morphogenesis	fbgn0020386,fbgn0020389,fbgn0263102,fbgn0031005,fbgn0010113,fbgn0000711,fbgn0000719,fbgn0026597,fbgn0005672,fbgn0042641,fbgn0262736,fbgn0001235,fbgn0001250,fbgn0261268,fbgn0015905,fbgn0020493,fbgn0261285,fbgn0032451,fbgn0003079,fbgn0041342,fbgn0003130,fbgn0030766,fbgn0037315,fbgn0003984,fbgn0266124,fbgn0263346,fbgn0011648,fbgn0026713,fbgn0035632,fbgn0261563,fbgn0086384,fbgn0261570,fbgn0086361,fbg…
GO:0016229	1.843	4	0.032492	0.990115	4	4	8	steroid dehydrogenase activity	fbgn0021765,fbgn0029975,fbgn0032014,fbgn0036698
GO:0032844	3.216	6	0.032901	0.990115	6	7	7	regulation of homeostatic process	fbgn0262738,fbgn0003861,fbgn0031455,fbgn0085387,fbgn0015622,fbgn0010051
GO:0035075	9.452	15	0.033157	0.990115	15	27	36	response to ecdysone	fbgn0264490,fbgn0035538,fbgn0035542,fbgn0003964,fbgn0261239,fbgn0003997,fbgn0035625,fbgn0000210,fbgn0011706,fbgn0016687,fbgn0261793,fbgn0000541,fbgn0000568,fbgn0259785,fbgn0001189
GO:0036314	9.452	15	0.033157	0.990115	15	27	36	response to sterol	fbgn0264490,fbgn0035538,fbgn0035542,fbgn0003964,fbgn0261239,fbgn0003997,fbgn0035625,fbgn0000210,fbgn0011706,fbgn0016687,fbgn0261793,fbgn0000541,fbgn0000568,fbgn0259785,fbgn0001189
GO:1901654	9.452	15	0.033157	0.990115	15	27	36	response to ketone	fbgn0264490,fbgn0035538,fbgn0035542,fbgn0003964,fbgn0261239,fbgn0003997,fbgn0035625,fbgn0000210,fbgn0011706,fbgn0016687,fbgn0261793,fbgn0000541,fbgn0000568,fbgn0259785,fbgn0001189
GO:0016773	123.963	139	0.033937	0.990115	139	282	348	phosphotransferase activity, alcohol group as acceptor	fbgn0020386,fbgn0020389,fbgn0031030,fbgn0035436,fbgn0036723,fbgn0015806,fbgn0263968,fbgn0017581,fbgn0041203,fbgn0000721,fbgn0260990,fbgn0004373,fbgn0015024,fbgn0004367,fbgn0035484,fbgn0037218,fbgn0260935,fbgn0027889,fbgn0261278,fbgn0010269,fbgn0264357,fbgn0030697,fbgn0000826,fbgn0040056,fbgn0003079,fbgn0021796,fbgn0028427,fbgn0028410,fbgn0042711,fbgn0042710,fbgn0052944,fbgn0037315,fbgn0037325,fbg…
GO:0008081	13.271	19	0.034142	0.990115	19	29	31	phosphoric diester hydrolase activity	fbgn0035421,fbgn0034997,fbgn0044328,fbgn0262738,fbgn0260817,fbgn0033075,fbgn0034588,fbgn0032845,fbgn0003416,fbgn0085370,fbgn0031566,fbgn0000479,fbgn0032059,fbgn0039650,fbgn0037958,fbgn0031836,fbgn0038432,fbgn0039769,fbgn0039768
GO:0031396	6.109	10	0.034714	0.990115	10	15	20	regulation of protein ubiquitination	fbgn0010382,fbgn0262937,fbgn0003210,fbgn0011706,fbgn0000257,fbgn0031450,fbgn0000351,fbgn0052672,fbgn0028978,fbgn0017551
GO:0008355	20.273	26	0.035125	0.990115	26	49	90	olfactory learning	fbgn0017590,fbgn0005672,fbgn0003861,fbgn0003984,fbgn0086370,fbgn0045823,fbgn0050418,fbgn0010399,fbgn0004516,fbgn0259108,fbgn0259168,fbgn0003371,fbgn0250823,fbgn0015380,fbgn0003396,fbgn0003301,fbgn0259481,fbgn0014141,fbgn0028734,fbgn0037705,fbgn0000479,fbgn0266098,fbgn0000636,fbgn0036697,fbgn0034046,fbgn0086912
GO:0035073	4.952	9	0.035138	0.990115	9	13	17	pupariation	fbgn0260004,fbgn0261276,fbgn0003964,fbgn0264562,fbgn0264922,fbgn0000370,fbgn0000541,fbgn0001189,fbgn0036690
GO:0017015	4.121	7	0.036203	0.990115	7	8	10	regulation of transforming growth factor beta receptor signaling pathway	fbgn0003865,fbgn0020493,fbgn0040271,fbgn0024250,fbgn0003463,fbgn0085450,fbgn0003719
GO:0006801	1.116	3	0.036428	0.990115	3	3	3	superoxide metabolic process	fbgn0010213,fbgn0051028,fbgn0003462
GO:0016209	14.304	21	0.0372	0.990115	21	32	36	antioxidant activity	fbgn0035438,fbgn0010226,fbgn0010213,fbgn0259233,fbgn0086348,fbgn0004577,fbgn0030876,fbgn0032685,fbgn0040309,fbgn0040308,fbgn0031479,fbgn0031464,fbgn0003462,fbgn0035904,fbgn0035907,fbgn0035906,fbgn0032061,fbgn0261987,fbgn0038465,fbgn0038469,fbgn0010044
GO:0015276	38.664	49	0.037668	0.990115	49	89	122	ligand-gated ion channel activity	fbgn0083979,fbgn0036757,fbgn0034994,fbgn0036727,fbgn0033648,fbgn0033651,fbgn0022981,fbgn0039840,fbgn0003861,fbgn0052058,fbgn0020429,fbgn0028422,fbgn0260874,fbgn0036083,fbgn0034272,fbgn0000036,fbgn0000039,fbgn0000038,fbgn0035604,fbgn0036937,fbgn0263397,fbgn0053513,fbgn0036150,fbgn0010399,fbgn0263257,fbgn0041585,fbgn0032706,fbgn0029968,fbgn0029966,fbgn0029965,fbgn0029961,fbgn0036250,fbgn0004620,fbg…
GO:0022834	38.664	49	0.037668	0.990115	49	89	122	ligand-gated channel activity	fbgn0083979,fbgn0036757,fbgn0034994,fbgn0036727,fbgn0033648,fbgn0033651,fbgn0022981,fbgn0039840,fbgn0003861,fbgn0052058,fbgn0020429,fbgn0028422,fbgn0260874,fbgn0036083,fbgn0034272,fbgn0000036,fbgn0000039,fbgn0000038,fbgn0035604,fbgn0036937,fbgn0263397,fbgn0053513,fbgn0036150,fbgn0010399,fbgn0263257,fbgn0041585,fbgn0032706,fbgn0029968,fbgn0029966,fbgn0029965,fbgn0029961,fbgn0036250,fbgn0004620,fbg…
GO:0030018	7.288	11	0.037754	0.990115	11	17	21	Z disc	fbgn0031037,fbgn0000064,fbgn0265991,fbgn0086355,fbgn0250906,fbgn0014863,fbgn0025641,fbgn0086708,fbgn0000667,fbgn0036641,fbgn0034072
GO:0008483	6.168	10	0.037836	0.990115	10	13	14	transaminase activity	fbgn0030558,fbgn0037186,fbgn0014031,fbgn0027341,fbgn0037955,fbgn0030482,fbgn0030478,fbgn0014427,fbgn0001125,fbgn0001124
GO:0016769	6.168	10	0.037836	0.990115	10	13	14	transferase activity, transferring nitrogenous groups	fbgn0030558,fbgn0037186,fbgn0014031,fbgn0027341,fbgn0037955,fbgn0030482,fbgn0030478,fbgn0014427,fbgn0001125,fbgn0001124
GO:0007301	4.229	7	0.038035	0.990115	7	8	13	female germline ring canal formation	fbgn0000711,fbgn0001301,fbgn0030753,fbgn0261797,fbgn0014141,fbgn0003502,fbgn0031728
GO:0046912	2.468	5	0.038958	0.990115	5	6	6	transferase activity, transferring acyl groups, acyl groups converted into alkyl on transfer	fbgn0038708,fbgn0004888,fbgn0020236,fbgn0261955,fbgn0037988
GO:0043279	8.625	13	0.039268	0.990115	13	23	28	response to alkaloid	fbgn0031030,fbgn0050169,fbgn0041229,fbgn0003068,fbgn0261461,fbgn0025631,fbgn0023094,fbgn0023076,fbgn0086693,fbgn0013949,fbgn0013984,fbgn0043791,fbgn0002413
GO:0050954	28.687	35	0.040547	0.990115	35	62	74	sensory perception of mechanical stimulus	fbgn0020379,fbgn0036757,fbgn0022981,fbgn0004380,fbgn0003861,fbgn0037217,fbgn0001263,fbgn0028421,fbgn0262624,fbgn0010341,fbgn0261549,fbgn0053513,fbgn0036195,fbgn0036199,fbgn0265102,fbgn0010399,fbgn0000317,fbgn0002917,fbgn0023096,fbgn0262111,fbgn0032010,fbgn0037726,fbgn0262167,fbgn0086693,fbgn0019940,fbgn0032946,fbgn0086704,fbgn0036414,fbgn0035107,fbgn0016919,fbgn0013810,fbgn0003714,fbgn0261004,fbg…
GO:0072350	1.165	3	0.040598	0.990115	3	3	4	tricarboxylic acid metabolic process	fbgn0001248,fbgn0020236,fbgn0037988
GO:0008028	12.95	19	0.041021	0.990115	19	27	30	monocarboxylic acid transmembrane transporter activity	fbgn0031012,fbgn0031010,fbgn0031002,fbgn0033657,fbgn0031881,fbgn0030638,fbgn0036770,fbgn0063649,fbgn0259834,fbgn0033911,fbgn0033913,fbgn0030816,fbgn0037714,fbgn0037715,fbgn0031568,fbgn0035173,fbgn0037970,fbgn0038404,fbgn0034063
GO:0007000	1.902	4	0.042035	0.990115	4	4	5	nucleolus organization	fbgn0010247,fbgn0015396,fbgn0052418,fbgn0037137
GO:0003916	2.904	6	0.042073	0.990115	6	7	7	DNA topoisomerase activity	fbgn0030049,fbgn0040268,fbgn0026015,fbgn0025682,fbgn0004924,fbgn0003732
GO:0035107	103.154	117	0.042184	0.990115	117	236	280	appendage morphogenesis	fbgn0020386,fbgn0020389,fbgn0263102,fbgn0031005,fbgn0010113,fbgn0000711,fbgn0000719,fbgn0026597,fbgn0005672,fbgn0042641,fbgn0262736,fbgn0001235,fbgn0002576,fbgn0001250,fbgn0261268,fbgn0015905,fbgn0020493,fbgn0261285,fbgn0032451,fbgn0003944,fbgn0003079,fbgn0031118,fbgn0041342,fbgn0003130,fbgn0030766,fbgn0029778,fbgn0037315,fbgn0003984,fbgn0035574,fbgn0266124,fbgn0263346,fbgn0011648,fbgn0026713,fbg…
GO:1901800	4.184	7	0.042825	0.990115	7	9	9	positive regulation of proteasomal protein catabolic process	fbgn0033669,fbgn0015024,fbgn0036136,fbgn0003371,fbgn0028694,fbgn0041184,fbgn0002413
GO:0032436	4.184	7	0.042825	0.990115	7	9	9	positive regulation of proteasomal ubiquitin-dependent protein catabolic process	fbgn0033669,fbgn0015024,fbgn0036136,fbgn0003371,fbgn0028694,fbgn0041184,fbgn0002413
GO:0015929	3.112	6	0.043563	0.990115	6	7	10	hexosaminidase activity	fbgn0035528,fbgn0045063,fbgn0041629,fbgn0041630,fbgn0038870,fbgn0014417
GO:0048285	68.679	79	0.043792	0.990115	79	157	302	organelle fission	fbgn0033669,fbgn0029629,fbgn0260986,fbgn0004372,fbgn0004378,fbgn0004374,fbgn0004367,fbgn0002542,fbgn0027889,fbgn0260959,fbgn0031142,fbgn0003978,fbgn0003943,fbgn0004391,fbgn0266917,fbgn0003165,fbgn0002673,fbgn0026620,fbgn0027948,fbgn0000063,fbgn0002715,fbgn0011640,fbgn0035627,fbgn0086370,fbgn0000927,fbgn0011606,fbgn0000182,fbgn0002842,fbgn0263237,fbgn0031367,fbgn0011761,fbgn0002878,fbgn0040298,fbg…
GO:0006672	2.696	5	0.043918	0.990115	5	5	6	ceramide metabolic process	fbgn0037315,fbgn0040918,fbgn0045064,fbgn0028916,fbgn0039774
GO:0016358	1.931	4	0.044273	0.990115	4	4	6	dendrite development	fbgn0024836,fbgn0010379,fbgn0040208,fbgn0003447
GO:0022836	54.999	66	0.044718	0.990115	66	124	171	gated channel activity	fbgn0083979,fbgn0036757,fbgn0034994,fbgn0036727,fbgn0033648,fbgn0033651,fbgn0262685,fbgn0022981,fbgn0004363,fbgn0039840,fbgn0003861,fbgn0262593,fbgn0052058,fbgn0020429,fbgn0028422,fbgn0260874,fbgn0036083,fbgn0029761,fbgn0034272,fbgn0000036,fbgn0000039,fbgn0000038,fbgn0035604,fbgn0036937,fbgn0263397,fbgn0053513,fbgn0036150,fbgn0010399,fbgn0263257,fbgn0041585,fbgn0032706,fbgn0029968,fbgn0029966,fbg…
GO:0033314	2.548	5	0.046803	0.990115	5	5	5	mitotic DNA replication checkpoint	fbgn0004367,fbgn0261278,fbgn0002878,fbgn0052251,fbgn0002901
GO:0006728	1.811	4	0.04686	0.990115	4	5	5	pteridine biosynthetic process	fbgn0003162,fbgn0003141,fbgn0086348,fbgn0000482
GO:0005459	2.78	5	0.047024	0.990115	5	5	5	UDP-galactose transmembrane transporter activity	fbgn0042641,fbgn0038524,fbgn0024994,fbgn0250820,fbgn0031676
GO:0046487	1.14	3	0.047311	0.990115	3	3	3	glyoxylate metabolic process	fbgn0001248,fbgn0011770,fbgn0014031
GO:0007369	12.965	18	0.047441	0.990115	18	29	37	gastrulation	fbgn0000709,fbgn0028292,fbgn0000719,fbgn0003079,fbgn0030766,fbgn0033075,fbgn0003205,fbgn0261434,fbgn0014020,fbgn0262867,fbgn0003391,fbgn0038071,fbgn0003448,fbgn0003525,fbgn0028978,fbgn0020261,fbgn0003720,fbgn0260632
GO:0035099	7.25	11	0.047581	0.990115	11	16	20	hemocyte migration	fbgn0001250,fbgn0010341,fbgn0003205,fbgn0014020,fbgn0030964,fbgn0003391,fbgn0004657,fbgn0004636,fbgn0003447,fbgn0032006,fbgn0014380
GO:0035193	2.346	5	0.047647	0.990115	5	6	9	larval central nervous system remodeling	fbgn0015946,fbgn0000210,fbgn0011706,fbgn0026084,fbgn0086676
GO:0003714	8.79	13	0.047919	0.990115	13	18	25	transcription corepressor activity	fbgn0015805,fbgn0003068,fbgn0030788,fbgn0000028,fbgn0027950,fbgn0261573,fbgn0031434,fbgn0013746,fbgn0024491,fbgn0022786,fbgn0000575,fbgn0010825,fbgn0001169
GO:0043235	16.451	22	0.04816	0.990115	22	36	46	receptor complex	fbgn0001250,fbgn0003964,fbgn0020429,fbgn0028422,fbgn0000036,fbgn0000039,fbgn0000038,fbgn0035604,fbgn0053513,fbgn0010399,fbgn0004620,fbgn0004657,fbgn0037501,fbgn0013746,fbgn0051201,fbgn0027575,fbgn0028875,fbgn0260446,fbgn0015519,fbgn0004118,fbgn0013984,fbgn0052704
GO:0046467	11.524	16	0.048458	0.990115	16	25	30	membrane lipid biosynthetic process	fbgn0035435,fbgn0002524,fbgn0035464,fbgn0034270,fbgn0040918,fbgn0266124,fbgn0086448,fbgn0036144,fbgn0036106,fbgn0000221,fbgn0031422,fbgn0027538,fbgn0032078,fbgn0035265,fbgn0037915,fbgn0037916
GO:0051784	6.704	10	0.048892	0.990115	10	16	20	negative regulation of nuclear division	fbgn0050169,fbgn0000063,fbgn0010382,fbgn0025457,fbgn0004643,fbgn0000404,fbgn0013756,fbgn0061476,fbgn0028978,fbgn0017551
GO:0035114	102.795	116	0.049133	0.990115	116	235	277	imaginal disc-derived appendage morphogenesis	fbgn0020386,fbgn0020389,fbgn0263102,fbgn0031005,fbgn0010113,fbgn0000711,fbgn0000719,fbgn0026597,fbgn0005672,fbgn0042641,fbgn0262736,fbgn0001235,fbgn0002576,fbgn0001250,fbgn0261268,fbgn0015905,fbgn0020493,fbgn0261285,fbgn0032451,fbgn0003944,fbgn0003079,fbgn0031118,fbgn0041342,fbgn0003130,fbgn0030766,fbgn0029778,fbgn0037315,fbgn0003984,fbgn0035574,fbgn0266124,fbgn0263346,fbgn0011648,fbgn0026713,fbg…
GO:0035317	8.77	13	0.049488	0.990115	13	20	22	imaginal disc-derived wing hair organization	fbgn0035533,fbgn0003187,fbgn0014020,fbgn0000317,fbgn0037671,fbgn0003447,fbgn0262111,fbgn0026181,fbgn0003514,fbgn0001083,fbgn0001085,fbgn0264272,fbgn0003744
GO:0046486	32.32	40	0.050558	0.990115	40	72	81	glycerolipid metabolic process
GO:0045930	5.459	9	0.050564	0.990115	9	13	13	negative regulation of mitotic cell cycle
GO:0048278	12.496	17	0.051239	0.990115	17	27	29	vesicle docking
GO:0006904	12.496	17	0.051239	0.990115	17	27	29	vesicle docking involved in exocytosis
GO:0022406	12.496	17	0.051239	0.990115	17	27	29	membrane docking
GO:0035094	2.529	5	0.051503	0.990115	5	6	6	response to nicotine
GO:2000021	2.586	5	0.051593	0.990115	5	6	6	regulation of ion homeostasis
GO:0007034	8.058	12	0.051604	0.990115	12	20	21	vacuolar transport
GO:0035120	99.077	112	0.051695	0.990115	112	228	270	post-embryonic appendage morphogenesis
GO:0007528	27.519	34	0.051822	0.990115	34	62	74	neuromuscular junction development
GO:0045244	1.149	3	0.052088	0.990115	3	3	3	succinate-CoA ligase complex (GDP-forming)
GO:0042045	4.739	8	0.052095	0.990115	8	13	16	epithelial fluid transport
GO:0044439	7.288	11	0.052422	0.990115	11	18	23	peroxisomal part
GO:0044438	7.288	11	0.052422	0.990115	11	18	23	microbody part
GO:0055088	12.094	16	0.052568	0.990115	16	27	32	lipid homeostasis
GO:0009612	11.646	16	0.052923	0.990115	16	26	48	response to mechanical stimulus
GO:0004674	74.975	87	0.052932	0.990115	87	168	202	protein serine/threonine kinase activity
GO:0000280	67.355	77	0.05298	0.990115	77	153	297	nuclear division
GO:0046488	22.905	30	0.05309	0.990115	30	52	59	phosphatidylinositol metabolic process
GO:0051480	4.161	7	0.053395	0.990115	7	9	9	cytosolic calcium ion homeostasis
GO:0030537	16.559	22	0.053618	0.990115	22	38	59	larval behavior
GO:0008057	5.444	9	0.053741	0.990115	9	13	13	eye pigment granule organization
GO:0044770	11.05	15	0.053898	0.990115	15	24	26	cell cycle phase transition
GO:0031010	4.281	7	0.054127	0.990115	7	10	10	ISWI-type complex
GO:0007612	29.583	36	0.055133	0.990115	36	69	111	learning
GO:0044703	39.721	48	0.055429	0.990115	48	91	173	multi-organism reproductive process
GO:0009593	38.178	49	0.055458	0.990115	49	90	141	detection of chemical stimulus
GO:0015215	5.868	9	0.056704	0.990115	9	11	11	nucleotide transmembrane transporter activity
GO:0043168	392.439	418	0.057529	0.990115	418	882	1084	anion binding
GO:0008630	4.64	8	0.057863	0.990115	8	11	11	intrinsic apoptotic signaling pathway in response to DNA damage
GO:0005234	13.55	19	0.058264	0.990115	19	31	36	extracellular-glutamate-gated ion channel activity
GO:0048148	3.323	6	0.05873	0.990115	6	9	10	behavioral response to cocaine
GO:0004620	12.984	18	0.058879	0.990115	18	29	47	phospholipase activity
GO:0031175	3.509	6	0.059527	0.990115	6	7	10	neuron projection development
GO:0036459	14.897	20	0.059763	0.990115	20	34	41	ubiquitinyl hydrolase activity
GO:0004843	14.897	20	0.059763	0.990115	20	34	41	ubiquitin-specific protease activity
GO:0019203	1.227	3	0.060096	0.990115	3	3	5	carbohydrate phosphatase activity
GO:0050308	1.227	3	0.060096	0.990115	3	3	3	sugar-phosphatase activity
GO:0048149	20.319	26	0.060127	0.990115	26	46	67	behavioral response to ethanol
GO:0015267	82.288	94	0.060516	0.990115	94	188	245	channel activity
GO:0022803	82.288	94	0.060516	0.990115	94	188	245	passive transmembrane transporter activity
GO:0006644	37.798	45	0.060556	0.990115	45	85	98	phospholipid metabolic process
GO:0015711	34.239	42	0.061216	0.990115	42	73	79	organic anion transport
GO:0006629	138.291	154	0.061703	0.990115	154	299	365	lipid metabolic process
GO:0006265	2.362	5	0.06173	0.990115	5	6	7	DNA topological change
GO:0051283	1.292	3	0.062186	0.990115	3	3	3	negative regulation of sequestering of calcium ion
GO:0004407	3.519	6	0.062542	0.990115	6	8	8	histone deacetylase activity
GO:0033558	3.519	6	0.062542	0.990115	6	8	8	protein deacetylase activity
GO:0006664	11.699	16	0.062559	0.990115	16	26	31	glycolipid metabolic process
GO:0045666	4.418	7	0.063622	0.990115	7	10	11	positive regulation of neuron differentiation
GO:0016266	3.865	7	0.064193	0.990115	7	9	13	O-glycan processing
GO:0036294	11.08	15	0.064241	0.990115	15	24	30	cellular response to decreased oxygen levels
GO:0071453	11.08	15	0.064241	0.990115	15	24	30	cellular response to oxygen levels
GO:0005539	12.345	17	0.064308	0.990115	17	29	35	glycosaminoglycan binding
GO:0009886	167.022	182	0.064419	0.990115	182	375	467	post-embryonic morphogenesis
GO:0072529	3.41	6	0.065542	0.990115	6	6	7	pyrimidine-containing compound catabolic process
GO:0071456	10.317	14	0.06637	0.990115	14	22	28	cellular response to hypoxia
GO:0000046	2.624	5	0.067467	0.990115	5	8	9	autophagic vacuole fusion
GO:1901068	21.528	27	0.068038	0.990115	27	49	65	guanosine-containing compound metabolic process
GO:0048568	2.821	5	0.068151	0.990115	5	6	7	embryonic organ development
GO:0048284	17.067	22	0.068606	0.990115	22	39	47	organelle fusion
GO:0004563	1.689	4	0.068764	0.990115	4	4	7	beta-N-acetylhexosaminidase activity
GO:0016231	1.282	3	0.068776	0.990115	3	3	5	beta-N-acetylglucosaminidase activity
GO:0019889	1.936	4	0.069537	0.990115	4	6	6	pteridine metabolic process
GO:0016012	1.427	3	0.06966	0.990115	3	3	3	sarcoglycan complex
GO:0007156	13.772	18	0.069661	0.990115	18	29	34	homophilic cell adhesion
GO:0009395	1.797	4	0.069945	0.990115	4	4	4	phospholipid catabolic process
GO:0003917	1.278	3	0.070042	0.990115	3	3	3	DNA topoisomerase type I activity
GO:0036293	17.91	23	0.070433	0.990115	23	41	61	response to decreased oxygen levels
GO:0070482	17.91	23	0.070433	0.990115	23	41	61	response to oxygen levels
GO:0000287	16.958	22	0.07056	0.990115	22	37	46	magnesium ion binding
GO:0052742	2.879	5	0.071517	0.990115	5	6	6	phosphatidylinositol kinase activity
GO:0007299	1.929	4	0.071659	0.990115	4	4	4	ovarian follicle cell-cell adhesion
GO:0045862	5.365	8	0.071837	0.990115	8	11	11	positive regulation of proteolysis
GO:0010954	5.365	8	0.071837	0.990115	8	11	11	positive regulation of protein processing
GO:0072527	11.678	16	0.071949	0.990115	16	22	24	pyrimidine-containing compound metabolic process
GO:0022403	11.402	15	0.071985	0.990115	15	25	29	cell cycle phase
GO:0019842	15.765	23	0.072204	0.990115	23	35	56	vitamin binding
GO:0006476	2.851	5	0.072506	0.990115	5	6	6	protein deacetylation
GO:0016805	2.876	5	0.073206	0.990115	5	6	7	dipeptidase activity
GO:0019773	3.126	6	0.073665	0.990115	6	7	12	proteasome core complex, alpha-subunit complex
GO:0016020	385.406	407	0.073783	0.990115	407	872	1087	membrane
GO:0019840	4.069	7	0.073792	0.990115	7	9	11	isoprenoid binding
GO:0015355	2.631	6	0.073817	0.990115	6	6	6	secondary active monocarboxylate transmembrane transporter activity
GO:0048531	4.814	8	0.073829	0.990115	8	10	18	beta-1,3-galactosyltransferase activity
GO:0031090	65.186	75	0.074383	0.990115	75	147	189	organelle membrane
GO:0003997	1.717	4	0.074509	0.990115	4	6	6	acyl-CoA oxidase activity
GO:0044705	38.812	46	0.074636	0.990115	46	88	153	multi-organism reproductive behavior
GO:0010635	2.064	4	0.074818	0.990115	4	5	5	regulation of mitochondrial fusion
GO:0071480	3.407	6	0.075174	0.990115	6	8	9	cellular response to gamma radiation
GO:0046982	44.34	52	0.075223	0.990115	52	95	199	protein heterodimerization activity
GO:0008559	3.431	6	0.075585	0.990115	6	7	9	xenobiotic-transporting ATPase activity
GO:0042910	3.431	6	0.075585	0.990115	6	7	9	xenobiotic transporter activity
GO:0016301	135.766	148	0.077342	0.990115	148	308	378	kinase activity
GO:0043063	6.05	9	0.077481	0.990115	9	13	18	intercellular bridge organization
GO:0004475	0.748	2	0.077536	0.990115	2	2	2	mannose-1-phosphate guanylyltransferase activity
GO:0008905	0.748	2	0.077536	0.990115	2	2	2	mannose-phosphate guanylyltransferase activity
GO:0005886	164.264	178	0.078436	0.990115	178	369	433	plasma membrane
GO:0031667	32.287	39	0.078713	0.990115	39	71	92	response to nutrient levels
GO:0000303	0.628	2	0.079153	0.990115	2	2	2	response to superoxide
GO:0071451	0.628	2	0.079153	0.990115	2	2	2	cellular response to superoxide
GO:0019430	0.628	2	0.079153	0.990115	2	2	2	removal of superoxide radicals
GO:0007220	5.673	9	0.079463	0.990115	9	14	14	Notch receptor processing
GO:0006310	17.15	22	0.079638	0.990115	22	41	50	DNA recombination
GO:0071683	2.899	5	0.079898	0.990115	5	6	7	sensory dendrite
GO:0006793	257.508	275	0.080411	0.990115	275	572	730	phosphorus metabolic process
GO:0040005	1.331	3	0.080418	0.990115	3	3	3	chitin-based cuticle attachment to epithelium
GO:1901072	6.771	11	0.080649	0.990115	11	16	21	glucosamine-containing compound catabolic process
GO:0046348	6.771	11	0.080649	0.990115	11	16	21	amino sugar catabolic process
GO:0006032	6.771	11	0.080649	0.990115	11	16	21	chitin catabolic process
GO:0007005	28.099	34	0.080694	0.990115	34	67	81	mitochondrion organization
GO:0048260	1.93	4	0.080697	0.990115	4	6	6	positive regulation of receptor-mediated endocytosis
GO:0004683	2.97	5	0.081037	0.990115	5	6	8	calmodulin-dependent protein kinase activity
GO:0033365	6.876	10	0.081337	0.990115	10	14	15	protein localization to organelle
GO:0019200	5.55	9	0.082067	0.990115	9	14	15	carbohydrate kinase activity
GO:0048188	3.65	6	0.082834	0.990115	6	7	8	Set1C/COMPASS complex
GO:0004568	6.796	11	0.083668	0.990115	11	16	20	chitinase activity
GO:0008361	21.332	26	0.084587	0.990115	26	46	57	regulation of cell size
GO:0045463	2.039	4	0.085089	0.990115	4	4	5	R8 cell development
GO:0008049	20.977	26	0.085349	0.990115	26	49	82	male courtship behavior
GO:0016684	10.324	14	0.085895	0.990115	14	21	24	oxidoreductase activity, acting on peroxide as acceptor
GO:0004601	10.324	14	0.085895	0.990115	14	21	24	peroxidase activity
GO:0016597	5.75	9	0.086792	0.990115	9	12	13	amino acid binding
GO:0005778	5.289	8	0.087049	0.990115	8	13	15	peroxisomal membrane
GO:0031903	5.289	8	0.087049	0.990115	8	13	15	microbody membrane
GO:0098588	38.075	45	0.087927	0.990115	45	83	112	bounding membrane of organelle
GO:0008074	1.436	3	0.088218	0.990115	3	3	5	guanylate cyclase complex, soluble
GO:0005955	0.603	2	0.088456	0.990115	2	2	5	calcineurin complex
GO:0097305	35.384	42	0.088581	0.990115	42	85	115	response to alcohol
GO:0007204	3.628	6	0.088717	0.990115	6	8	8	positive regulation of cytosolic calcium ion concentration
GO:0031331	14.925	19	0.088768	0.990115	19	32	38	positive regulation of cellular catabolic process
GO:0019098	39.15	46	0.089123	0.990115	46	89	155	reproductive behavior
GO:0006546	2.111	4	0.089205	0.990115	4	5	9	glycine catabolic process
GO:0009071	2.111	4	0.089205	0.990115	4	5	9	serine family amino acid catabolic process
GO:0005779	2.868	5	0.08932	0.990115	5	7	10	integral component of peroxisomal membrane
GO:0097060	10.772	15	0.089707	0.990115	15	22	30	synaptic membrane
GO:0032482	11.484	15	0.089843	0.990115	15	26	33	Rab protein signal transduction
GO:0007033	6.964	10	0.089953	0.990115	10	19	19	vacuole organization
GO:0007626	62.592	71	0.090271	0.990115	71	141	210	locomotory behavior
GO:0009247	9.626	13	0.091165	0.990115	13	21	26	glycolipid biosynthetic process
GO:0010466	1.437	3	0.09123	0.990115	3	3	5	negative regulation of peptidase activity
GO:0048067	4.555	7	0.091514	0.990115	7	9	12	cuticle pigmentation
GO:0016310	118.496	130	0.091891	0.990115	130	264	333	phosphorylation
GO:0001666	16.534	21	0.092582	0.990115	21	38	56	response to hypoxia
GO:0006468	90.619	101	0.093069	0.990115	101	202	261	protein phosphorylation
GO:0046131	5.794	9	0.09419	0.990115	9	11	12	pyrimidine ribonucleoside metabolic process
GO:0006213	5.794	9	0.09419	0.990115	9	11	12	pyrimidine nucleoside metabolic process
GO:0046942	23.052	28	0.094608	0.990115	28	51	55	carboxylic acid transport
GO:0015849	23.052	28	0.094608	0.990115	28	51	55	organic acid transport
GO:0033160	0.464	2	0.0947	0.990115	2	2	2	positive regulation of protein import into nucleus, translocation
GO:0033158	0.464	2	0.0947	0.990115	2	2	2	regulation of protein import into nucleus, translocation
GO:0030149	3.156	6	0.094721	0.990115	6	7	7	sphingolipid catabolic process
GO:0046466	3.156	6	0.094721	0.990115	6	7	7	membrane lipid catabolic process
GO:0050808	39.332	46	0.094955	0.990115	46	90	102	synapse organization
GO:0010243	25.104	31	0.095009	0.990115	31	60	73	response to organonitrogen compound
GO:0042303	6.227	9	0.095105	0.990115	9	13	17	molting cycle
GO:0007591	6.227	9	0.095105	0.990115	9	13	17	molting cycle, chitin-based cuticle
GO:0030518	2.695	5	0.095466	0.990115	5	9	12	intracellular steroid hormone receptor signaling pathway
GO:0043034	0.682	2	0.095763	0.990115	2	2	2	costamere
GO:0000279	2.151	4	0.096756	0.990115	4	5	5	M phase
GO:0000087	2.151	4	0.096756	0.990115	4	5	5	mitotic M phase
GO:0007020	4.148	7	0.09687	0.990115	7	10	11	microtubule nucleation
GO:0008202	13.139	20	0.097191	0.990115	20	29	39	steroid metabolic process
GO:0009991	32.667	39	0.098168	0.990115	39	72	97	response to extracellular stimulus
GO:0015297	10.844	15	0.098241	0.990115	15	24	28	antiporter activity
GO:0005671	5.332	8	0.098502	0.990115	8	10	11	Ada2/Gcn5/Ada3 transcription activator complex
GO:0010822	2.827	5	0.098666	0.990115	5	7	8	positive regulation of mitochondrion organization
GO:0060271	2.27	4	0.098671	0.990115	4	4	6	cilium morphogenesis
GO:0015165	3.895	6	0.09895	0.990115	6	7	7	pyrimidine nucleotide-sugar transmembrane transporter activity
GO:0046434	27.28	33	0.099067	0.990115	33	61	83	organophosphate catabolic process
GO:0005975	99.84	111	0.100006	0.990115	111	228	282	carbohydrate metabolic process
GO:0019783	15.677	20	0.100472	0.990115	20	36	46	small conjugating protein-specific protease activity
GO:0048753	5.895	9	0.101202	0.990115	9	14	14	pigment granule organization
GO:0016917	2.241	4	0.101367	0.990115	4	5	8	GABA receptor activity
GO:0044331	2.17	4	0.101378	0.990115	4	5	5	cell-cell adhesion mediated by cadherin
GO:0045187	8.115	11	0.102031	0.990115	11	18	23	regulation of circadian sleep/wake cycle, sleep
GO:1901615	39.256	47	0.102055	0.990115	47	90	121	organic hydroxy compound metabolic process
GO:0008377	0.667	2	0.102622	0.990115	2	2	2	light-induced release of internally sequestered calcium ion
GO:0043296	1.485	3	0.103039	0.990115	3	3	3	apical junction complex
GO:0007498	29.638	35	0.103553	0.990115	35	63	77	mesoderm development
GO:0007492	2.76	5	0.103862	0.990115	5	5	8	endoderm development
GO:0045839	6.417	9	0.10398	0.990115	9	15	19	negative regulation of mitosis
GO:0016307	2.055	4	0.104026	0.990115	4	5	6	phosphatidylinositol phosphate kinase activity
GO:0019212	2.834	5	0.104258	0.990115	5	7	12	phosphatase inhibitor activity
GO:0006537	2.201	4	0.104651	0.990115	4	5	5	glutamate biosynthetic process
GO:1901069	18.577	23	0.104657	0.990115	23	43	59	guanosine-containing compound catabolic process
GO:0000930	2.99	5	0.105088	0.990115	5	7	8	gamma-tubulin complex
GO:0070851	7.614	11	0.105369	0.990115	11	17	20	growth factor receptor binding
GO:0031968	5.355	8	0.105809	0.990115	8	11	24	organelle outer membrane
GO:0004448	2.23	4	0.105988	0.990115	4	5	7	isocitrate dehydrogenase activity
GO:0035235	1.476	3	0.106556	0.990115	3	4	4	ionotropic glutamate receptor signaling pathway
GO:0016239	2.813	5	0.10662	0.990115	5	7	7	positive regulation of macroautophagy
GO:0032109	2.813	5	0.10662	0.990115	5	7	7	positive regulation of response to nutrient levels
GO:0032106	2.813	5	0.10662	0.990115	5	7	7	positive regulation of response to extracellular stimulus
GO:0006796	253.56	269	0.106652	0.990115	269	564	720	phosphate-containing compound metabolic process
GO:0046039	19.777	24	0.107024	0.990115	24	45	61	GTP metabolic process
GO:0000149	10.697	14	0.107405	0.990115	14	23	25	SNARE binding
GO:0051606	63.48	73	0.107456	0.990115	73	147	207	detection of stimulus
GO:0050877	177.583	192	0.108026	0.990115	192	392	539	neurological system process
GO:0043086	11.28	15	0.10816	0.990115	15	26	36	negative regulation of catalytic activity
GO:0017048	3.745	6	0.108419	0.990115	6	8	10	Rho GTPase binding
GO:0009267	14.019	18	0.108603	0.990115	18	33	37	cellular response to starvation
GO:0005201	7.788	11	0.109273	0.990115	11	17	29	extracellular matrix structural constituent
GO:0035154	0.685	2	0.109362	0.990115	2	2	3	terminal cell fate specification, open tracheal system
GO:0009069	6.409	9	0.110658	0.990115	9	15	19	serine family amino acid metabolic process
GO:0016405	4.481	7	0.110981	0.990115	7	12	13	CoA-ligase activity
GO:0016878	4.481	7	0.110981	0.990115	7	12	13	acid-thiol ligase activity
GO:0042328	0.111	1	0.111194	0.990115	1	1	1	heparan sulfate N-acetylglucosaminyltransferase activity
GO:0001888	0.111	1	0.111194	0.990115	1	1	1	glucuronyl-galactosyl-proteoglycan 4-alpha-N-acetylglucosaminyltransferase activity
GO:0016918	2.621	5	0.111496	0.990115	5	6	6	retinal binding
GO:0005902	2.231	4	0.111746	0.990115	4	5	6	microvillus
GO:0048865	4.764	7	0.112121	0.990115	7	10	10	stem cell fate commitment
GO:0004566	0.112	1	0.112388	0.990115	1	1	3	beta-glucuronidase activity
GO:0006637	3.948	6	0.112682	0.990115	6	8	10	acyl-CoA metabolic process
GO:0035383	3.948	6	0.112682	0.990115	6	8	10	thioester metabolic process
GO:1901701	24.328	30	0.112959	0.990115	30	57	76	cellular response to oxygen-containing compound
GO:0048015	2.254	4	0.113026	0.990115	4	5	5	phosphatidylinositol-mediated signaling
GO:0048017	2.254	4	0.113026	0.990115	4	5	5	inositol lipid-mediated signaling
GO:0004970	13.64	18	0.11435	0.990115	18	31	37	ionotropic glutamate receptor activity
GO:0009744	3.939	6	0.114686	0.990115	6	9	9	response to sucrose
GO:0045211	9.204	13	0.115139	0.990115	13	19	26	postsynaptic membrane
GO:0030536	6.41	9	0.115256	0.990115	9	13	21	larval feeding behavior
GO:0006665	11.044	15	0.115934	0.990115	15	24	25	sphingolipid metabolic process
GO:0005346	2.048	4	0.1162	0.990115	4	4	4	purine ribonucleotide transmembrane transporter activity
GO:0000295	2.048	4	0.1162	0.990115	4	4	4	adenine nucleotide transmembrane transporter activity
GO:0015211	2.048	4	0.1162	0.990115	4	4	4	purine nucleoside transmembrane transporter activity
GO:0015216	2.048	4	0.1162	0.990115	4	4	4	purine nucleotide transmembrane transporter activity
GO:0007616	24.082	29	0.116546	0.990115	29	53	71	long-term memory
GO:0006505	7.946	11	0.116811	0.990115	11	18	23	GPI anchor metabolic process
GO:0005261	42.932	50	0.11766	0.990115	50	96	116	cation channel activity
GO:0044706	34.118	40	0.117981	0.990115	40	79	148	multi-multicellular organism process
GO:0044450	15.847	20	0.118764	0.990115	20	36	38	microtubule organizing center part
GO:0048069	5.435	8	0.118861	0.990115	8	13	14	eye pigmentation
GO:0048072	5.435	8	0.118861	0.990115	8	13	14	compound eye pigmentation
GO:0008352	2.385	4	0.119247	0.990115	4	4	4	katanin complex
GO:0004430	1.533	3	0.119301	0.990115	3	3	3	1-phosphatidylinositol 4-kinase activity
GO:1902803	3.596	6	0.11969	0.990115	6	8	8	regulation of synaptic vesicle transport
GO:0008205	4.82	7	0.119837	0.990115	7	10	12	ecdysone metabolic process
GO:0005914	1.355	3	0.120181	0.990115	3	3	4	spot adherens junction
GO:0035162	2.282	4	0.120356	0.990115	4	5	5	embryonic hemopoiesis
GO:0014017	2.287	4	0.120435	0.990115	4	5	5	neuroblast fate commitment
GO:0016263	3.424	6	0.120607	0.990115	6	7	11	glycoprotein-N-acetylgalactosamine 3-beta-galactosyltransferase activity
GO:0022821	3.357	6	0.120805	0.990115	6	7	7	potassium ion antiporter activity
GO:0030037	1.423	3	0.121032	0.990115	3	4	5	actin filament reorganization involved in cell cycle
GO:0090527	1.423	3	0.121032	0.990115	3	4	5	actin filament reorganization
GO:0004888	126.818	139	0.121172	0.990115	139	284	367	transmembrane signaling receptor activity
GO:0033764	0.761	2	0.121267	0.990115	2	2	3	steroid dehydrogenase activity, acting on the CH-OH group of donors, NAD or NADP as acceptor
GO:0046533	3.118	5	0.121702	0.990115	5	6	6	negative regulation of photoreceptor cell differentiation
GO:0045665	3.118	5	0.121702	0.990115	5	6	6	negative regulation of neuron differentiation
GO:0006684	1.988	4	0.122254	0.990115	4	5	5	sphingomyelin metabolic process
GO:0015781	1.527	3	0.122382	0.990115	3	3	3	pyrimidine nucleotide-sugar transport
GO:0001190	1.559	3	0.123174	0.990115	3	4	4	RNA polymerase II transcription factor binding transcription factor activity involved in positive regulation of transcription
GO:0001105	1.559	3	0.123174	0.990115	3	4	4	RNA polymerase II transcription coactivator activity
GO:0043545	2.908	5	0.123208	0.990115	5	6	8	molybdopterin cofactor metabolic process
GO:0006777	2.908	5	0.123208	0.990115	5	6	8	Mo-molybdopterin cofactor biosynthetic process
GO:0019720	2.908	5	0.123208	0.990115	5	6	8	Mo-molybdopterin cofactor metabolic process
GO:0051189	2.908	5	0.123208	0.990115	5	6	8	prosthetic group metabolic process
GO:0032324	2.908	5	0.123208	0.990115	5	6	8	molybdopterin cofactor biosynthetic process
GO:1901292	23.458	28	0.123244	0.990115	28	53	73	nucleoside phosphate catabolic process
GO:0006811	151.432	163	0.123245	0.990115	163	336	396	ion transport
GO:0030031	30.909	36	0.123902	0.990115	36	68	89	cell projection assembly
GO:0035316	9.648	13	0.123942	0.990115	13	22	24	non-sensory hair organization
GO:0035112	6.423	9	0.124214	0.990115	9	15	16	genitalia morphogenesis
GO:0010002	3.192	5	0.124592	0.990115	5	6	11	cardioblast differentiation
GO:0030431	11.551	15	0.125632	0.990115	15	27	41	sleep
GO:0007127	5.664	8	0.12599	0.990115	8	13	21	meiosis I
GO:0031398	3.03	5	0.126935	0.990115	5	8	9	positive regulation of protein ubiquitination
GO:0035601	4.004	6	0.126937	0.990115	6	8	8	protein deacylation
GO:0046534	4.008	6	0.127135	0.990115	6	9	10	positive regulation of photoreceptor cell differentiation
GO:0006820	47.256	54	0.127254	0.990115	54	104	113	anion transport
GO:0006685	1.229	3	0.1274	0.990115	3	3	3	sphingomyelin catabolic process
GO:0045214	8.077	11	0.127425	0.990115	11	19	22	sarcomere organization
GO:0016298	31.634	38	0.128369	0.990115	38	65	92	lipase activity
GO:0006101	0.834	2	0.128575	0.990115	2	2	2	citrate metabolic process
GO:0032501	579.046	601	0.128684	0.990115	601	1295	1987	multicellular organismal process
GO:0006506	6.326	9	0.128903	0.990115	9	14	19	GPI anchor biosynthetic process
GO:0006206	3.943	6	0.129756	0.990115	6	8	9	pyrimidine nucleobase metabolic process
GO:0015381	2.876	5	0.130387	0.990115	5	7	8	high affinity sulfate transmembrane transporter activity
GO:0006582	11.998	15	0.130546	0.990115	15	29	43	melanin metabolic process
GO:0031966	27.008	32	0.131125	0.990115	32	62	83	mitochondrial membrane
GO:0004176	0.744	2	0.13116	0.990115	2	2	2	ATP-dependent peptidase activity
GO:0007506	2.983	5	0.13121	0.990115	5	6	10	gonadal mesoderm development
GO:0046470	0.73	2	0.131279	0.990115	2	2	2	phosphatidylcholine metabolic process
GO:0001558	21.943	26	0.131618	0.990115	26	45	52	regulation of cell growth
GO:0042255	0.719	2	0.131696	0.990115	2	3	3	ribosome assembly
GO:0001738	5.654	8	0.13197	0.990115	8	14	16	morphogenesis of a polarized epithelium
GO:0070567	1.478	3	0.132149	0.990115	3	4	5	cytidylyltransferase activity
GO:0051282	1.52	3	0.132349	0.990115	3	4	4	regulation of sequestering of calcium ion
GO:0043021	4.554	7	0.132357	0.990115	7	14	14	ribonucleoprotein complex binding
GO:0031669	14.372	18	0.132415	0.990115	18	34	38	cellular response to nutrient levels
GO:0001703	4.955	8	0.132578	0.990115	8	11	15	gastrulation with mouth forming first
GO:0010004	4.955	8	0.132578	0.990115	8	11	15	gastrulation involving germ band extension
GO:0071855	6.517	9	0.132603	0.990115	9	12	13	neuropeptide receptor binding
GO:0044801	14.423	18	0.133408	0.990115	18	34	38	single-organism membrane fusion
GO:0009888	56.593	63	0.133778	0.990115	63	120	146	tissue development
GO:0052128	0.782	2	0.133963	0.990115	2	2	3	positive energy taxis
GO:0046956	0.782	2	0.133963	0.990115	2	2	3	positive phototaxis
GO:0050795	23.698	28	0.134779	0.990115	28	55	77	regulation of behavior
GO:0006036	1.481	3	0.134828	0.990115	3	4	6	cuticle chitin catabolic process
GO:0046514	1.512	3	0.135212	0.990115	3	3	3	ceramide catabolic process
GO:0033554	155.491	167	0.135281	0.990115	167	344	430	cellular response to stress
GO:0018200	1.439	3	0.135817	0.990115	3	3	5	peptidyl-glutamic acid modification
GO:0035097	11.767	15	0.136314	0.990115	15	25	27	histone methyltransferase complex
GO:0006909	76.756	85	0.136468	0.990115	85	183	210	phagocytosis
GO:0004602	2.364	4	0.136896	0.990115	4	5	8	glutathione peroxidase activity
GO:0008375	10.961	14	0.136901	0.990115	14	24	27	acetylglucosaminyltransferase activity
GO:0004776	1.476	3	0.137008	0.990115	3	4	4	succinate-CoA ligase (GDP-forming) activity
GO:0045793	11.211	14	0.137179	0.990115	14	22	26	positive regulation of cell size
GO:0046474	9.803	13	0.13722	0.990115	13	22	28	glycerophospholipid biosynthetic process
GO:0032107	7.437	10	0.137324	0.990115	10	15	16	regulation of response to nutrient levels
GO:0032104	7.437	10	0.137324	0.990115	10	15	16	regulation of response to extracellular stimulus
GO:0006662	6.163	9	0.138099	0.990115	9	16	18	glycerol ether metabolic process
GO:0018904	6.163	9	0.138099	0.990115	9	16	18	ether metabolic process
GO:0016081	9.923	13	0.138451	0.990115	13	22	23	synaptic vesicle docking involved in exocytosis
GO:0016886	2.218	4	0.138881	0.990115	4	6	7	ligase activity, forming phosphoric ester bonds
GO:0042439	4.555	7	0.139075	0.990115	7	11	11	ethanolamine-containing compound metabolic process
GO:0014070	31.515	37	0.139153	0.990115	37	81	105	response to organic cyclic compound
GO:0009605	185.883	197	0.139219	0.990115	197	416	589	response to external stimulus
GO:0004774	2.314	4	0.140579	0.990115	4	6	6	succinate-CoA ligase activity
GO:0046113	1.55	3	0.140771	0.990115	3	3	4	nucleobase catabolic process
GO:0071267	1.617	3	0.140851	0.990115	3	3	3	L-methionine salvage
GO:0071265	1.617	3	0.140851	0.990115	3	3	3	L-methionine biosynthetic process
GO:0009086	1.617	3	0.140851	0.990115	3	3	3	methionine biosynthetic process
GO:0009067	1.617	3	0.140851	0.990115	3	3	5	aspartate family amino acid biosynthetic process
GO:0019509	1.617	3	0.140851	0.990115	3	3	3	L-methionine salvage from methylthioadenosine
GO:0043102	1.617	3	0.140851	0.990115	3	3	3	amino acid salvage
GO:0033043	87.303	95	0.141301	0.990115	95	195	228	regulation of organelle organization
GO:0008514	48.397	55	0.141392	0.990115	55	103	116	organic anion transmembrane transporter activity
GO:0008431	4.562	7	0.14152	0.990115	7	11	11	vitamin E binding
GO:0042445	16.553	23	0.141612	0.990115	23	36	55	hormone metabolic process
GO:0090062	0.83	2	0.141612	0.990115	2	2	2	regulation of trehalose metabolic process
GO:0010817	16.553	23	0.141612	0.990115	23	36	55	regulation of hormone levels
GO:0071496	15.383	19	0.141809	0.990115	19	36	45	cellular response to external stimulus
GO:0007370	5.726	8	0.142506	0.990115	8	14	18	ventral furrow formation
GO:0007160	4.387	7	0.142928	0.990115	7	13	15	cell-matrix adhesion
GO:0030725	5.708	8	0.14299	0.990115	8	12	17	germline ring canal formation
GO:0007288	2.288	4	0.143328	0.990115	4	5	13	sperm axoneme assembly
GO:1901565	51.621	58	0.143432	0.990115	58	117	147	organonitrogen compound catabolic process
GO:0050975	3.964	6	0.143437	0.990115	6	8	9	sensory perception of touch
GO:0010638	24.212	29	0.143516	0.990115	29	54	62	positive regulation of organelle organization
GO:0006127	0.144	1	0.143799	0.990115	1	1	2	glycerophosphate shuttle
GO:0051704	146.943	157	0.144015	0.990115	157	332	521	multi-organism process
GO:0005544	4.668	7	0.144033	0.990115	7	10	18	calcium-dependent phospholipid binding
GO:0048802	1.607	3	0.144277	0.990115	3	3	4	notum morphogenesis
GO:0005673	0.773	2	0.144536	0.990115	2	2	2	transcription factor TFIIE complex
GO:0043167	838.99	864	0.144577	0.990115	864	1861	2402	ion binding
GO:0044248	149.68	160	0.144743	0.990115	160	339	423	cellular catabolic process
GO:0019748	23.918	28	0.14475	0.990115	28	58	89	secondary metabolic process
GO:0051015	6.37	9	0.14478	0.990115	9	14	14	actin filament binding
GO:0004775	1.552	3	0.144804	0.990115	3	4	4	succinate-CoA ligase (ADP-forming) activity
GO:0043069	29.236	34	0.144844	0.990115	34	66	82	negative regulation of programmed cell death
GO:0072528	6.528	9	0.145283	0.990115	9	13	15	pyrimidine-containing compound biosynthetic process
GO:0004351	0.78	2	0.145635	0.990115	2	2	2	glutamate decarboxylase activity
GO:0044058	0.814	2	0.14603	0.990115	2	2	2	regulation of digestive system process
GO:0070700	0.146	1	0.146038	0.990115	1	1	1	BMP receptor binding
GO:0033612	0.146	1	0.146038	0.990115	1	1	1	receptor serine/threonine kinase binding
GO:0070696	0.146	1	0.146038	0.990115	1	1	1	transmembrane receptor protein serine/threonine kinase binding
GO:0010639	22.878	27	0.146054	0.990115	27	53	66	negative regulation of organelle organization
GO:0042440	34.34	39	0.146559	0.990115	39	78	99	pigment metabolic process
GO:0043095	0.794	2	0.146598	0.990115	2	2	2	regulation of GTP cyclohydrolase I activity
GO:0004532	8.521	11	0.146645	0.990115	11	18	18	exoribonuclease activity
GO:0016896	8.521	11	0.146645	0.990115	11	18	18	exoribonuclease activity, producing 5'-phosphomonoesters
GO:0003333	13.475	17	0.146671	0.990115	17	31	31	amino acid transmembrane transport
GO:0044712	95.072	103	0.146806	0.990115	103	210	263	single-organism catabolic process
GO:0016602	0.801	2	0.146816	0.990115	2	2	2	CCAAT-binding factor complex
GO:0009066	4.057	6	0.147533	0.990115	6	9	11	aspartate family amino acid metabolic process
GO:0016401	0.296	2	0.147626	0.990115	2	2	2	palmitoyl-CoA oxidase activity
GO:1901698	28.053	33	0.14769	0.990115	33	66	87	response to nitrogen compound
GO:0050896	806.571	829	0.148311	0.990115	829	1818	2591	response to stimulus
GO:0004534	0.778	2	0.148957	0.990115	2	2	2	5'-3' exoribonuclease activity
GO:0016072	10.954	14	0.149007	0.990115	14	26	38	rRNA metabolic process
GO:0044784	0.825	2	0.149153	0.990115	2	2	2	metaphase/anaphase transition of cell cycle
GO:0007091	0.825	2	0.149153	0.990115	2	2	2	metaphase/anaphase transition of mitotic cell cycle
GO:0033500	5.009	7	0.14954	0.990115	7	10	12	carbohydrate homeostasis
GO:0060179	23.832	28	0.149592	0.990115	28	55	89	male mating behavior
GO:2000117	0.812	2	0.149884	0.990115	2	2	3	negative regulation of cysteine-type endopeptidase activity
GO:0043154	0.812	2	0.149884	0.990115	2	2	3	negative regulation of cysteine-type endopeptidase activity involved in apoptotic process
GO:0010951	0.812	2	0.149884	0.990115	2	2	4	negative regulation of endopeptidase activity
GO:0016558	0.791	2	0.149985	0.990115	2	2	2	protein import into peroxisome matrix
GO:0051482	0.853	2	0.150358	0.990115	2	2	2	positive regulation of cytosolic calcium ion concentration involved in phospholipase C-activating G-protein coupled signaling pathway
GO:0007132	0.151	1	0.151007	0.990115	1	1	1	meiotic metaphase I
GO:0035153	4.063	6	0.151049	0.990115	6	8	10	epithelial cell type specification, open tracheal system
GO:0034614	3.158	5	0.151517	0.990115	5	7	13	cellular response to reactive oxygen species
GO:0016079	8.1	11	0.151567	0.990115	11	18	26	synaptic vesicle exocytosis
GO:0031406	13.999	19	0.151858	0.990115	19	29	49	carboxylic acid binding
GO:0043177	13.999	19	0.151858	0.990115	19	29	49	organic acid binding
GO:0015085	15.235	19	0.152083	0.990115	19	34	44	calcium ion transmembrane transporter activity
GO:0005829	43.079	49	0.152256	0.990115	49	98	418	cytosol
GO:0000086	3.249	5	0.152292	0.990115	5	7	8	G2/M transition of mitotic cell cycle
GO:0005868	6.56	9	0.153037	0.990115	9	14	30	cytoplasmic dynein complex
GO:0044723	67.551	74	0.153089	0.990115	74	153	193	single-organism carbohydrate metabolic process
GO:0000003	40.144	46	0.153171	0.990115	46	91	254	reproduction
GO:0022410	9.495	12	0.153366	0.990115	12	22	28	circadian sleep/wake cycle process
GO:0007617	12.117	15	0.153563	0.990115	15	26	43	mating behavior
GO:1902100	5.898	8	0.154004	0.990115	8	13	17	negative regulation of metaphase/anaphase transition of cell cycle
GO:0045841	5.898	8	0.154004	0.990115	8	13	17	negative regulation of mitotic metaphase/anaphase transition
GO:0045433	7.715	10	0.154733	0.990115	10	17	23	male courtship behavior, veined wing generated song production
GO:0006865	16.461	20	0.154894	0.990115	20	38	38	amino acid transport
GO:0050907	22.266	28	0.155112	0.990115	28	51	72	detection of chemical stimulus involved in sensory perception
GO:0060074	2.413	4	0.155135	0.990115	4	5	5	synapse maturation
GO:0042675	3.199	5	0.15551	0.990115	5	8	9	compound eye cone cell differentiation
GO:0006066	22.404	28	0.155535	0.990115	28	50	61	alcohol metabolic process
GO:0010332	4.84	7	0.156534	0.990115	7	11	12	response to gamma radiation
GO:0005675	4.04	6	0.157758	0.990115	6	10	15	holo TFIIH complex
GO:0010033	107.888	116	0.157913	0.990115	116	250	333	response to organic substance
GO:2000035	1.657	3	0.157916	0.990115	3	3	3	regulation of stem cell division
GO:0009896	16.735	20	0.158076	0.990115	20	36	43	positive regulation of catabolic process
GO:0061025	15.576	19	0.158131	0.990115	19	36	40	membrane fusion
GO:0048738	1.581	3	0.158252	0.990115	3	4	7	cardiac muscle tissue development
GO:0009855	4.839	7	0.158424	0.990115	7	10	13	determination of bilateral symmetry
GO:0009799	4.839	7	0.158424	0.990115	7	10	13	specification of symmetry
GO:0021700	17.297	21	0.159506	0.990115	21	38	46	developmental maturation
GO:0032868	10.666	14	0.159524	0.990115	14	22	25	response to insulin
GO:0043434	10.666	14	0.159524	0.990115	14	22	25	response to peptide hormone
GO:1901652	10.666	14	0.159524	0.990115	14	22	25	response to peptide
GO:1901575	175.371	185	0.159714	0.990115	185	393	483	organic substance catabolic process
GO:0019637	114.017	122	0.15974	0.990115	122	254	320	organophosphate metabolic process
GO:0051304	3.975	6	0.159787	0.990115	6	10	16	chromosome separation
GO:0016907	0.866	2	0.160066	0.990115	2	2	2	G-protein coupled acetylcholine receptor activity
GO:0015464	0.866	2	0.160066	0.990115	2	2	2	acetylcholine receptor activity
GO:0034285	4.168	6	0.160206	0.990115	6	10	11	response to disaccharide
GO:0015748	9.062	12	0.160313	0.990115	12	17	17	organophosphate ester transport
GO:0033057	33.209	38	0.160487	0.990115	38	76	132	multicellular organismal reproductive behavior
GO:0005740	20.907	25	0.160621	0.990115	25	45	53	mitochondrial envelope
GO:0009608	2.392	4	0.160991	0.990115	4	6	6	response to symbiont
GO:0007279	7.456	10	0.161038	0.990115	10	15	33	pole cell formation
GO:0046662	4.009	6	0.161322	0.990115	6	10	18	regulation of oviposition
GO:0006661	8.254	11	0.161593	0.990115	11	18	23	phosphatidylinositol biosynthetic process
GO:0005741	4.834	7	0.162089	0.990115	7	10	23	mitochondrial outer membrane
GO:0038023	141.651	152	0.162105	0.990115	152	317	404	signaling receptor activity
GO:0016160	0.162	1	0.162154	0.990115	1	1	3	amylase activity
GO:0004556	0.162	1	0.162154	0.990115	1	1	3	alpha-amylase activity
GO:0004574	0.162	1	0.162154	0.990115	1	1	1	oligo-1,6-glucosidase activity
GO:0004872	166.635	178	0.162354	0.990115	178	372	476	receptor activity
GO:0031441	0.84	2	0.162526	0.990115	2	2	2	negative regulation of mRNA 3'-end processing
GO:0030512	2.467	4	0.162599	0.990115	4	5	7	negative regulation of transforming growth factor beta receptor signaling pathway
GO:0030953	1.574	3	0.162652	0.990115	3	4	4	astral microtubule organization
GO:0060297	0.854	2	0.162967	0.990115	2	2	2	regulation of sarcomere organization
GO:0090174	4.085	6	0.162999	0.990115	6	11	12	organelle membrane fusion
GO:0016579	16.375	20	0.163167	0.990115	20	37	42	protein deubiquitination
GO:0009107	0.893	2	0.163601	0.990115	2	2	2	lipoate biosynthetic process
GO:0009106	0.893	2	0.163601	0.990115	2	2	2	lipoate metabolic process
GO:0016979	0.893	2	0.163601	0.990115	2	2	2	lipoate-protein ligase activity
GO:0008306	25.441	29	0.164303	0.990115	29	59	101	associative learning
GO:0044242	15.195	19	0.16445	0.990115	19	37	40	cellular lipid catabolic process
GO:0090136	2.327	4	0.165354	0.990115	4	5	7	epithelial cell-cell adhesion
GO:0030029	59.867	66	0.165579	0.990115	66	135	158	actin filament-based process
GO:0030971	0.848	2	0.165622	0.990115	2	2	2	receptor tyrosine kinase binding
GO:0018198	0.827	2	0.165785	0.990115	2	2	2	peptidyl-cysteine modification
GO:0046527	6.003	8	0.166282	0.990115	8	12	13	glucosyltransferase activity
GO:0032368	0.861	2	0.166309	0.990115	2	2	3	regulation of lipid transport
GO:0004095	0.829	2	0.166534	0.990115	2	2	2	carnitine O-palmitoyltransferase activity
GO:0016416	0.829	2	0.166534	0.990115	2	2	2	O-palmitoyltransferase activity
GO:0042578	77.503	86	0.166538	0.990115	86	172	217	phosphoric ester hydrolase activity
GO:0006950	316.983	331	0.166561	0.990115	331	710	963	response to stress
GO:0046167	0.829	2	0.166578	0.990115	2	2	2	glycerol-3-phosphate biosynthetic process
GO:0004370	0.829	2	0.166578	0.990115	2	2	2	glycerol kinase activity
GO:0017110	1.668	3	0.167024	0.990115	3	3	3	nucleoside-diphosphatase activity
GO:0045448	10.117	13	0.167644	0.990115	13	23	33	mitotic cell cycle, embryonic
GO:0015605	6.771	9	0.168522	0.990115	9	13	13	organophosphate ester transmembrane transporter activity
GO:0009056	195.141	205	0.168971	0.990115	205	439	546	catabolic process
GO:0001109	3.303	5	0.169107	0.990115	5	8	8	promoter clearance during DNA-templated transcription
GO:0001111	3.303	5	0.169107	0.990115	5	8	8	promoter clearance from RNA polymerase II promoter
GO:0004222	31.575	37	0.169177	0.990115	37	66	83	metalloendopeptidase activity
GO:0045017	11.044	14	0.169187	0.990115	14	25	31	glycerolipid biosynthetic process
GO:0032507	14.706	18	0.169824	0.990115	18	38	44	maintenance of protein location in cell
GO:0044272	11.058	14	0.170079	0.990115	14	27	33	sulfur compound biosynthetic process
GO:0008652	17.907	21	0.170196	0.990115	21	40	53	cellular amino acid biosynthetic process
GO:0030071	10.432	13	0.170713	0.990115	13	24	32	regulation of mitotic metaphase/anaphase transition
GO:1902099	10.432	13	0.170713	0.990115	13	24	32	regulation of metaphase/anaphase transition of cell cycle
GO:0010636	0.857	2	0.170743	0.990115	2	2	2	positive regulation of mitochondrial fusion
GO:0016453	0.832	2	0.170875	0.990115	2	2	2	C-acetyltransferase activity
GO:0031668	14.752	18	0.171478	0.990115	18	35	43	cellular response to extracellular stimulus
GO:0033993	16.43	20	0.171975	0.990115	20	42	51	response to lipid
GO:0035264	1.677	3	0.172157	0.990115	3	3	5	multicellular organism growth
GO:0016137	0.84	2	0.172221	0.990115	2	2	2	glycoside metabolic process
GO:0016139	0.84	2	0.172221	0.990115	2	2	2	glycoside catabolic process
GO:0042805	0.821	2	0.1723	0.990115	2	3	3	actinin binding
GO:0051393	0.821	2	0.1723	0.990115	2	3	3	alpha-actinin binding
GO:0006984	5.009	7	0.172731	0.990115	7	10	10	ER-nucleus signaling pathway
GO:0033313	0.902	2	0.172909	0.990115	2	2	2	meiotic cell cycle checkpoint
GO:0071417	11.719	15	0.172961	0.990115	15	25	32	cellular response to organonitrogen compound
GO:0042752	19.358	23	0.173041	0.990115	23	45	53	regulation of circadian rhythm
GO:0004930	66.5	74	0.173644	0.990115	74	148	185	G-protein coupled receptor activity
GO:0080019	4.826	7	0.173675	0.990115	7	13	18	fatty-acyl-CoA reductase (alcohol-forming) activity
GO:0009982	2.414	4	0.173693	0.990115	4	6	9	pseudouridine synthase activity
GO:0050906	29.341	35	0.173844	0.990115	35	68	92	detection of stimulus involved in sensory perception
GO:0032241	0.878	2	0.174253	0.990115	2	2	2	positive regulation of nucleobase-containing compound transport
GO:0046831	0.878	2	0.174253	0.990115	2	2	2	regulation of RNA export from nucleus
GO:0046833	0.878	2	0.174253	0.990115	2	2	2	positive regulation of RNA export from nucleus
GO:0019867	5.823	8	0.174366	0.990115	8	12	25	outer membrane
GO:0006730	5.758	8	0.174829	0.990115	8	13	15	one-carbon metabolic process
GO:0006625	1.564	3	0.174917	0.990115	3	4	6	protein targeting to peroxisome
GO:0043574	1.564	3	0.174917	0.990115	3	4	6	peroxisomal transport
GO:0072663	1.564	3	0.174917	0.990115	3	4	6	establishment of protein localization to peroxisome
GO:0005371	1.569	3	0.175255	0.990115	3	3	3	tricarboxylate secondary active transmembrane transporter activity
GO:0007368	3.301	5	0.175412	0.990115	5	7	10	determination of left/right symmetry
GO:0042742	54.887	61	0.175484	0.990115	61	124	185	defense response to bacterium
GO:0035019	6.07	8	0.175897	0.990115	8	12	13	somatic stem cell maintenance
GO:0072329	10.404	13	0.176168	0.990115	13	26	29	monocarboxylic acid catabolic process
GO:0045455	10.222	16	0.176214	0.990115	16	22	29	ecdysteroid metabolic process
GO:0016772	186.178	197	0.176881	0.990115	197	417	529	transferase activity, transferring phosphorus-containing groups
GO:0019856	2.515	4	0.176897	0.990115	4	5	6	pyrimidine nucleobase biosynthetic process
GO:0006207	2.515	4	0.176897	0.990115	4	5	6	'de novo' pyrimidine nucleobase biosynthetic process
GO:0060089	176.432	187	0.1774	0.990115	187	391	490	molecular transducer activity
GO:0004871	176.432	187	0.1774	0.990115	187	391	490	signal transducer activity
GO:0030246	30.666	36	0.177627	0.990115	36	67	135	carbohydrate binding
GO:0051705	58.663	64	0.177813	0.990115	64	132	213	multi-organism behavior
GO:0001508	1.515	3	0.178334	0.990115	3	3	3	action potential
GO:0042594	26.712	31	0.178589	0.990115	31	59	73	response to starvation
GO:0048808	5.877	8	0.178716	0.990115	8	14	15	male genitalia morphogenesis
GO:0017022	18.513	22	0.178726	0.990115	22	44	49	myosin binding
GO:0035076	2.327	4	0.178876	0.990115	4	8	11	ecdysone receptor-mediated signaling pathway
GO:0004672	98.265	106	0.1796	0.990115	106	220	278	protein kinase activity
GO:0007321	0.18	1	0.180344	0.990115	1	1	4	sperm displacement
GO:0016082	4.997	7	0.18046	0.990115	7	11	16	synaptic vesicle priming
GO:0007458	3.346	5	0.180515	0.990115	5	8	10	progression of morphogenetic furrow involved in compound eye morphogenesis
GO:0042753	2.547	4	0.18068	0.990115	4	5	9	positive regulation of circadian rhythm
GO:0045938	2.547	4	0.18068	0.990115	4	5	9	positive regulation of circadian sleep/wake cycle, sleep
GO:0005851	3.27	5	0.180884	0.990115	5	7	7	eukaryotic translation initiation factor 2B complex
GO:0004842	40.308	45	0.181034	0.990115	45	91	141	ubiquitin-protein ligase activity
GO:0046826	0.911	2	0.181667	0.990115	2	2	2	negative regulation of protein export from nucleus
GO:0008345	11.243	14	0.181747	0.990115	14	26	30	larval locomotory behavior
GO:0043650	2.495	4	0.18185	0.990115	4	6	6	dicarboxylic acid biosynthetic process
GO:0016188	0.182	1	0.182094	0.990115	1	1	1	synaptic vesicle maturation
GO:0047496	0.182	1	0.182094	0.990115	1	1	1	vesicle transport along microtubule
GO:0047057	0.183	1	0.183121	0.990115	1	1	1	vitamin-K-epoxide reductase (warfarin-sensitive) activity
GO:0016900	0.183	1	0.183121	0.990115	1	1	1	oxidoreductase activity, acting on the CH-OH group of donors, disulfide as acceptor
GO:0045893	101.729	109	0.183212	0.990115	109	225	268	positive regulation of transcription, DNA-templated
GO:0006184	17.822	21	0.183255	0.990115	21	41	57	GTP catabolic process
GO:0030991	1.645	3	0.183764	0.990115	3	4	4	intraciliary transport particle A
GO:0006974	100.348	107	0.183991	0.990115	107	223	271	cellular response to DNA damage stimulus
GO:0004965	1.718	3	0.184121	0.990115	3	3	3	G-protein coupled GABA receptor activity
GO:0008056	1.714	3	0.184243	0.990115	3	3	4	ocellus development
GO:0034504	0.918	2	0.184454	0.990115	2	2	2	protein localization to nucleus
GO:0042177	2.546	4	0.184727	0.990115	4	5	5	negative regulation of protein catabolic process
GO:1901799	2.546	4	0.184727	0.990115	4	5	5	negative regulation of proteasomal protein catabolic process
GO:0032435	2.546	4	0.184727	0.990115	4	5	5	negative regulation of proteasomal ubiquitin-dependent protein catabolic process
GO:0097493	0.185	1	0.184812	0.990115	1	1	1	structural molecule activity conferring elasticity
GO:0030023	0.185	1	0.184812	0.990115	1	1	1	extracellular matrix constituent conferring elasticity
GO:0035384	3.42	5	0.184953	0.990115	5	7	8	thioester biosynthetic process
GO:0071616	3.42	5	0.184953	0.990115	5	7	8	acyl-CoA biosynthetic process
GO:0035209	1.61	3	0.185181	0.990115	3	5	5	pupal development
GO:0044432	44.673	50	0.18556	0.990115	50	100	136	endoplasmic reticulum part
GO:0015868	2.258	4	0.186114	0.990115	4	4	4	purine ribonucleotide transport
GO:0015865	2.258	4	0.186114	0.990115	4	4	4	purine nucleotide transport
GO:0060025	5.575	8	0.186267	0.990115	8	11	13	regulation of synaptic activity
GO:0016500	2.55	4	0.1864	0.990115	4	5	7	protein-hormone receptor activity
GO:0016788	167.355	178	0.1866	0.990115	178	365	494	hydrolase activity, acting on ester bonds
GO:0042383	0.887	2	0.186645	0.990115	2	2	2	sarcolemma
GO:0016199	8.581	11	0.186694	0.990115	11	22	25	axon midline choice point recognition
GO:0007032	2.419	4	0.186756	0.990115	4	6	6	endosome organization
GO:0016021	427.847	445	0.187099	0.990115	445	971	1208	integral component of membrane
GO:0097306	5.956	8	0.187665	0.990115	8	17	25	cellular response to alcohol
GO:0090070	1.735	3	0.187734	0.990115	3	3	3	positive regulation of ribosome biogenesis
GO:0090069	1.735	3	0.187734	0.990115	3	3	3	regulation of ribosome biogenesis
GO:0032504	37.204	42	0.187788	0.990115	42	85	245	multicellular organism reproduction
GO:0016740	389.896	405	0.188075	0.990115	405	860	1114	transferase activity
GO:0006364	10.37	13	0.188219	0.990115	13	24	36	rRNA processing
GO:0048737	4.175	6	0.188335	0.990115	6	9	10	imaginal disc-derived appendage development
GO:0048736	4.175	6	0.188335	0.990115	6	9	10	appendage development
GO:0009794	5.985	8	0.188342	0.990115	8	12	15	regulation of mitotic cell cycle, embryonic
GO:0034470	32.739	37	0.188452	0.990115	37	73	101	ncRNA processing
GO:0007285	1.682	3	0.189264	0.990115	3	4	6	primary spermatocyte growth
GO:0007608	31.475	36	0.189283	0.990115	36	69	93	sensory perception of smell
GO:0000182	0.941	2	0.189325	0.990115	2	2	2	rDNA binding
GO:0035268	0.89	2	0.189334	0.990115	2	2	2	protein mannosylation
GO:0035269	0.89	2	0.189334	0.990115	2	2	2	protein O-linked mannosylation
GO:0097502	0.89	2	0.189334	0.990115	2	2	2	mannosylation
GO:0004169	0.89	2	0.189334	0.990115	2	2	2	dolichyl-phosphate-mannose-protein mannosyltransferase activity
GO:0009208	2.497	4	0.189534	0.990115	4	5	6	pyrimidine ribonucleoside triphosphate metabolic process
GO:0046036	2.497	4	0.189534	0.990115	4	5	6	CTP metabolic process
GO:0046051	2.497	4	0.189534	0.990115	4	5	5	UTP metabolic process
GO:0097190	8.101	11	0.190025	0.990115	11	19	20	apoptotic signaling pathway
GO:0007374	1.698	3	0.190277	0.990115	3	4	5	posterior midgut invagination
GO:0032535	37.354	41	0.190349	0.990115	41	81	100	regulation of cellular component size
GO:0045732	5.994	8	0.190469	0.990115	8	13	14	positive regulation of protein catabolic process
GO:0005500	0.894	2	0.190636	0.990115	2	2	2	juvenile hormone binding
GO:0042044	5.953	8	0.190812	0.990115	8	16	19	fluid transport
GO:0008088	9.531	12	0.190842	0.990115	12	22	23	axon cargo transport
GO:0044255	93.176	100	0.191953	0.990115	100	205	241	cellular lipid metabolic process
GO:0060004	1.686	3	0.192516	0.990115	3	4	9	reflex
GO:0051780	1.686	3	0.192516	0.990115	3	4	11	behavioral response to nutrient
GO:0007637	1.686	3	0.192516	0.990115	3	4	9	proboscis extension reflex
GO:0045153	0.888	2	0.192597	0.990115	2	2	2	electron transporter, transferring electrons within CoQH2-cytochrome c reductase complex activity
GO:0008301	2.313	4	0.193051	0.990115	4	6	6	DNA binding, bending
GO:0048863	6.757	9	0.193059	0.990115	9	13	18	stem cell differentiation
GO:0004553	32.14	37	0.19314	0.990115	37	75	105	hydrolase activity, hydrolyzing O-glycosyl compounds
GO:0008594	6.892	9	0.193286	0.990115	9	15	15	photoreceptor cell morphogenesis
GO:0007163	55.608	61	0.193407	0.990115	61	122	141	establishment or maintenance of cell polarity
GO:0045944	71.839	78	0.193474	0.990115	78	161	186	positive regulation of transcription from RNA polymerase II promoter
GO:0005501	3.175	5	0.193857	0.990115	5	7	9	retinoid binding
GO:0009166	22.554	26	0.193914	0.990115	26	51	71	nucleotide catabolic process
GO:0032869	10.098	13	0.194476	0.990115	13	21	24	cellular response to insulin stimulus
GO:1901653	10.098	13	0.194476	0.990115	13	21	24	cellular response to peptide
GO:0071375	10.098	13	0.194476	0.990115	13	21	24	cellular response to peptide hormone stimulus
GO:0006862	4.952	7	0.194527	0.990115	7	9	9	nucleotide transport
GO:0046134	3.323	5	0.194593	0.990115	5	7	8	pyrimidine nucleoside biosynthetic process
GO:0046132	3.323	5	0.194593	0.990115	5	7	8	pyrimidine ribonucleoside biosynthetic process
GO:0005783	60.03	66	0.194987	0.990115	66	137	185	endoplasmic reticulum
GO:0031397	0.905	2	0.195069	0.990115	2	2	5	negative regulation of protein ubiquitination
GO:0060564	0.905	2	0.195069	0.990115	2	2	2	negative regulation of mitotic anaphase-promoting complex activity
GO:0051352	0.905	2	0.195069	0.990115	2	2	2	negative regulation of ligase activity
GO:0051439	0.905	2	0.195069	0.990115	2	2	2	regulation of ubiquitin-protein ligase activity involved in mitotic cell cycle
GO:0051436	0.905	2	0.195069	0.990115	2	2	2	negative regulation of ubiquitin-protein ligase activity involved in mitotic cell cycle
GO:0051444	0.905	2	0.195069	0.990115	2	2	2	negative regulation of ubiquitin-protein ligase activity
GO:0045197	11.504	14	0.195216	0.990115	14	26	29	establishment or maintenance of epithelial cell apical/basal polarity
GO:0050802	0.934	2	0.19543	0.990115	2	2	3	circadian sleep/wake cycle, sleep
GO:0032922	1.7	3	0.195476	0.990115	3	4	4	circadian regulation of gene expression
GO:0016324	19.724	23	0.195648	0.990115	23	45	46	apical plasma membrane
GO:0006790	27.53	33	0.195766	0.990115	33	67	87	sulfur compound metabolic process
GO:0051323	0.87	2	0.195797	0.990115	2	3	3	metaphase
GO:1900242	2.459	4	0.195803	0.990115	4	5	5	regulation of synaptic vesicle endocytosis
GO:0004032	0.874	2	0.196071	0.990115	2	3	6	alditol:NADP+ 1-oxidoreductase activity
GO:0040020	2.578	4	0.196078	0.990115	4	6	6	regulation of meiosis
GO:0046943	37.393	42	0.196896	0.990115	42	81	92	carboxylic acid transmembrane transporter activity
GO:0071684	2.552	4	0.197015	0.990115	4	6	9	organism emergence from protective structure
GO:0007562	2.552	4	0.197015	0.990115	4	6	6	eclosion
GO:0006208	0.94	2	0.197145	0.990115	2	2	3	pyrimidine nucleobase catabolic process
GO:0006555	2.514	4	0.197269	0.990115	4	6	6	methionine metabolic process
GO:0036404	0.198	1	0.197706	0.990115	1	1	1	conversion of ds siRNA to ss siRNA
GO:0033168	0.198	1	0.197706	0.990115	1	1	1	conversion of ds siRNA to ss siRNA involved in RNA interference
GO:0035095	0.911	2	0.198047	0.990115	2	2	2	behavioral response to nicotine
GO:0007414	5.574	8	0.198055	0.990115	8	13	14	axonal defasciculation
GO:0071396	12.508	15	0.199085	0.990115	15	31	39	cellular response to lipid
GO:0001847	0.199	1	0.199135	0.990115	1	1	1	opsonin receptor activity
GO:0008029	0.199	1	0.199135	0.990115	1	1	1	pentraxin receptor activity
GO:0008030	0.199	1	0.199135	0.990115	1	1	1	neuronal pentraxin receptor activity
GO:0032103	4.229	6	0.199487	0.990115	6	10	10	positive regulation of response to external stimulus
GO:0051254	106.719	114	0.199492	0.990115	114	235	284	positive regulation of RNA metabolic process
GO:0046148	20.9	24	0.199568	0.990115	24	46	55	pigment biosynthetic process
GO:0003987	0.915	2	0.199751	0.990115	2	2	2	acetate-CoA ligase activity
GO:0031338	5.159	7	0.20057	0.990115	7	12	13	regulation of vesicle fusion
GO:0007502	1.651	3	0.200602	0.990115	3	4	7	digestive tract mesoderm development
GO:0032386	24.65	28	0.20062	0.990115	28	56	72	regulation of intracellular transport
GO:0004089	6.778	9	0.200701	0.990115	9	15	16	carbonate dehydratase activity
GO:1902680	104.988	112	0.200806	0.990115	112	232	276	positive regulation of RNA biosynthetic process
GO:0044092	15.194	18	0.20087	0.990115	18	34	44	negative regulation of molecular function
GO:0044798	26.265	30	0.201256	0.990115	30	56	68	nuclear transcription factor complex
GO:0031122	10.425	13	0.202382	0.990115	13	22	24	cytoplasmic microtubule organization
GO:0070328	6.165	8	0.202389	0.990115	8	13	17	triglyceride homeostasis
GO:0046331	82.803	89	0.202423	0.990115	89	180	218	lateral inhibition
GO:0045168	82.803	89	0.202423	0.990115	89	180	218	cell-cell signaling involved in cell fate commitment
GO:0051240	22.791	26	0.202801	0.990115	26	48	63	positive regulation of multicellular organismal process
GO:0006382	0.204	1	0.203915	0.990115	1	1	1	adenosine to inosine editing
GO:0016553	0.204	1	0.203915	0.990115	1	1	1	base conversion or substitution editing
GO:0016556	0.204	1	0.203915	0.990115	1	1	1	mRNA modification
GO:0003726	0.204	1	0.203915	0.990115	1	1	1	double-stranded RNA adenosine deaminase activity
GO:0004047	1.738	3	0.204198	0.990115	3	4	4	aminomethyltransferase activity
GO:0010769	22.05	25	0.204212	0.990115	25	49	63	regulation of cell morphogenesis involved in differentiation
GO:0042749	8.897	11	0.204276	0.990115	11	21	26	regulation of circadian sleep/wake cycle
GO:0005705	11.425	14	0.204581	0.990115	14	28	35	polytene chromosome interband
GO:0018958	15.318	18	0.204902	0.990115	18	37	56	phenol-containing compound metabolic process
GO:0048025	0.92	2	0.205895	0.990115	2	2	4	negative regulation of mRNA splicing, via spliceosome
GO:0004069	0.946	2	0.206035	0.990115	2	2	2	L-aspartate:2-oxoglutarate aminotransferase activity
GO:0006531	0.946	2	0.206035	0.990115	2	2	2	aspartate metabolic process
GO:0035003	5.851	8	0.206042	0.990115	8	12	14	subapical complex
GO:0051302	30.73	35	0.206157	0.990115	35	71	82	regulation of cell division
GO:0003008	196.829	207	0.206634	0.990115	207	437	588	system process
GO:0043066	25.554	29	0.207115	0.990115	29	58	72	negative regulation of apoptotic process
GO:0007584	5.928	8	0.207368	0.990115	8	13	20	response to nutrient
GO:0097205	2.576	4	0.207515	0.990115	4	5	7	renal filtration
GO:0097206	2.576	4	0.207515	0.990115	4	5	7	nephrocyte filtration
GO:0002161	2.521	4	0.207836	0.990115	4	6	6	aminoacyl-tRNA editing activity
GO:0072687	1.748	3	0.208432	0.990115	3	4	4	meiotic spindle
GO:0043022	2.592	4	0.208485	0.990115	4	7	7	ribosome binding
GO:0051346	3.47	5	0.208581	0.990115	5	8	16	negative regulation of hydrolase activity
GO:0031032	20.681	24	0.208582	0.990115	24	48	59	actomyosin structure organization
GO:0044843	6.169	8	0.208755	0.990115	8	12	14	cell cycle G1/S phase transition
GO:0000082	6.169	8	0.208755	0.990115	8	12	14	G1/S transition of mitotic cell cycle
GO:1901658	24.492	28	0.209133	0.990115	28	55	71	glycosyl compound catabolic process
GO:0006282	2.633	4	0.209453	0.990115	4	5	5	regulation of DNA repair
GO:0007623	35.001	39	0.209569	0.990115	39	77	94	circadian rhythm
GO:0005464	0.932	2	0.209598	0.990115	2	2	2	UDP-xylose transmembrane transporter activity
GO:0015790	0.932	2	0.209598	0.990115	2	2	2	UDP-xylose transport
GO:0015788	0.932	2	0.209598	0.990115	2	2	2	UDP-N-acetylglucosamine transport
GO:0005547	0.848	2	0.209622	0.990115	2	2	2	phosphatidylinositol-3,4,5-trisphosphate binding
GO:0043425	0.932	2	0.210045	0.990115	2	2	2	bHLH transcription factor binding
GO:0010996	2.633	4	0.210358	0.990115	4	5	18	response to auditory stimulus
GO:0051188	22.777	26	0.210476	0.990115	26	52	60	cofactor biosynthetic process
GO:0008378	7.675	10	0.210559	0.990115	10	16	28	galactosyltransferase activity
GO:0044550	9.65	12	0.210886	0.990115	12	22	30	secondary metabolite biosynthetic process
GO:0007186	73.03	79	0.211394	0.990115	79	161	196	G-protein coupled receptor signaling pathway
GO:0007308	0.969	2	0.211411	0.990115	2	2	2	oocyte construction
GO:0008242	1.993	4	0.211487	0.990115	4	5	10	omega peptidase activity
GO:0000741	2.644	4	0.211645	0.990115	4	5	9	karyogamy
GO:0007344	2.644	4	0.211645	0.990115	4	5	9	pronuclear fusion
GO:0048667	7.003	9	0.212207	0.990115	9	16	16	cell morphogenesis involved in neuron differentiation
GO:0050804	25.153	29	0.212773	0.990115	29	58	73	regulation of synaptic transmission
GO:0060548	31.263	35	0.212947	0.990115	35	71	96	negative regulation of cell death
GO:0017121	0.748	2	0.213594	0.990115	2	2	2	phospholipid scrambling
GO:0017128	0.748	2	0.213594	0.990115	2	2	2	phospholipid scramblase activity
GO:0097035	0.748	2	0.213594	0.990115	2	2	2	regulation of membrane lipid distribution
GO:0048588	18.026	21	0.213656	0.990115	21	38	48	developmental cell growth
GO:0042248	0.933	2	0.213662	0.990115	2	2	2	maintenance of polarity of follicular epithelium
GO:0015491	4.774	7	0.21369	0.990115	7	11	12	cation:cation antiporter activity
GO:0003031	0.965	2	0.213987	0.990115	2	2	2	detection of carbon dioxide
GO:0005338	4.431	6	0.214604	0.990115	6	8	8	nucleotide-sugar transmembrane transporter activity
GO:0015075	211.628	221	0.215069	0.990115	221	469	605	ion transmembrane transporter activity
GO:0016973	1.752	3	0.215197	0.990115	3	5	6	poly(A)+ mRNA export from nucleus
GO:0071212	0.975	2	0.21549	0.990115	2	3	3	subsynaptic reticulum
GO:0004344	1.395	3	0.216027	0.990115	3	3	3	glucose dehydrogenase activity
GO:0070939	0.94	2	0.216035	0.990115	2	2	2	Dsl1p complex
GO:0022603	103.919	110	0.216631	0.990115	110	227	260	regulation of anatomical structure morphogenesis
GO:0000217	0.961	2	0.216692	0.990115	2	3	3	DNA secondary structure binding
GO:0005743	20.743	24	0.217034	0.990115	24	49	56	mitochondrial inner membrane
GO:0003096	0.965	2	0.217082	0.990115	2	2	2	renal sodium ion transport
GO:0016589	1.746	3	0.217184	0.990115	3	5	5	NURF complex
GO:0030547	0.946	2	0.217408	0.990115	2	2	2	receptor inhibitor activity
GO:0048019	0.946	2	0.217408	0.990115	2	2	2	receptor antagonist activity
GO:0005154	3.475	5	0.217687	0.990115	5	7	8	epidermal growth factor receptor binding
GO:0016198	11.283	14	0.217743	0.990115	14	27	30	axon choice point recognition
GO:0002115	0.974	2	0.217791	0.990115	2	2	3	store-operated calcium entry
GO:0006084	1.795	3	0.218193	0.990115	3	4	5	acetyl-CoA metabolic process
GO:0006085	1.795	3	0.218193	0.990115	3	4	4	acetyl-CoA biosynthetic process
GO:0009108	19.954	23	0.219106	0.990115	23	45	52	coenzyme biosynthetic process
GO:0004730	0.977	2	0.219262	0.990115	2	3	3	pseudouridylate synthase activity
GO:0042066	2.662	4	0.219559	0.990115	4	5	6	perineurial glial growth
GO:0046112	4.425	6	0.220062	0.990115	6	9	10	nucleobase biosynthetic process
GO:0007522	5.888	8	0.220296	0.990115	8	14	16	visceral muscle development
GO:0008038	36.908	41	0.220471	0.990115	41	85	94	neuron recognition
GO:0008037	36.908	41	0.220471	0.990115	41	85	97	cell recognition
GO:0001764	1.792	3	0.220729	0.990115	3	4	5	neuron migration
GO:0042709	1.776	3	0.220854	0.990115	3	4	4	succinate-CoA ligase complex
GO:0005960	0.972	2	0.221102	0.990115	2	2	6	glycine cleavage complex
GO:0007338	1.776	3	0.221735	0.990115	3	4	7	single fertilization
GO:0016877	7.797	10	0.221878	0.990115	10	20	24	ligase activity, forming carbon-sulfur bonds
GO:0048133	0.98	2	0.222017	0.990115	2	2	7	male germ-line stem cell division
GO:0005280	0.973	2	0.222209	0.990115	2	2	2	hydrogen:amino acid symporter activity
GO:0015495	0.973	2	0.222209	0.990115	2	2	2	gamma-aminobutyric acid:hydrogen symporter activity
GO:0007613	35.875	40	0.222255	0.990115	40	81	105	memory
GO:0030619	0.926	2	0.22283	0.990115	2	3	4	U1 snRNA binding
GO:0046964	0.981	2	0.22333	0.990115	2	2	2	3'-phosphoadenosine 5'-phosphosulfate transmembrane transporter activity
GO:0005342	37.754	42	0.223966	0.990115	42	83	94	organic acid transmembrane transporter activity
GO:0007629	9.674	12	0.224086	0.990115	12	23	55	flight behavior
GO:0000705	0.983	2	0.224323	0.990115	2	2	2	achiasmate meiosis I
GO:0001748	2.436	4	0.224379	0.990115	4	6	6	optic lobe placode development
GO:0004016	3.299	5	0.224425	0.990115	5	8	14	adenylate cyclase activity
GO:0032992	0.921	2	0.224659	0.990115	2	3	3	protein-carbohydrate complex
GO:0010628	104.771	111	0.224705	0.990115	111	232	276	positive regulation of gene expression
GO:0015036	10.804	14	0.224845	0.990115	14	27	30	disulfide oxidoreductase activity
GO:0031301	14.447	17	0.224852	0.990115	17	34	40	integral component of organelle membrane
GO:0070646	18.027	21	0.225132	0.990115	21	41	50	protein modification by small protein removal
GO:0034754	12.813	18	0.225186	0.990115	18	28	36	cellular hormone metabolic process
GO:0031099	5.362	7	0.225346	0.990115	7	12	15	regeneration
GO:0071479	4.281	6	0.22537	0.990115	6	10	11	cellular response to ionizing radiation
GO:0034062	11.794	14	0.225817	0.990115	14	25	34	RNA polymerase activity
GO:0003899	11.794	14	0.225817	0.990115	14	25	34	DNA-directed RNA polymerase activity
GO:0016241	6.184	8	0.22646	0.990115	8	13	14	regulation of macroautophagy
GO:0008250	0.994	2	0.226482	0.990115	2	2	4	oligosaccharyltransferase complex
GO:0000079	6.993	9	0.226803	0.990115	9	16	19	regulation of cyclin-dependent protein serine/threonine kinase activity
GO:0005179	17.863	21	0.226946	0.990115	21	38	59	hormone activity
GO:0035006	10.868	13	0.227245	0.990115	13	27	39	melanization defense response
GO:0008286	8.476	11	0.227265	0.990115	11	18	21	insulin receptor signaling pathway
GO:0006723	1.583	3	0.227636	0.990115	3	3	3	cuticle hydrocarbon biosynthetic process
GO:0050912	4.782	9	0.227966	0.990115	9	12	15	detection of chemical stimulus involved in sensory perception of taste
GO:0042246	4.453	6	0.228277	0.990115	6	10	11	tissue regeneration
GO:0032933	0.968	2	0.228335	0.990115	2	2	2	SREBP signaling pathway
GO:0006991	0.968	2	0.228335	0.990115	2	2	2	response to sterol depletion
GO:0071501	0.968	2	0.228335	0.990115	2	2	2	cellular response to sterol depletion
GO:0044707	528.64	543	0.228445	0.990115	543	1179	1683	single-multicellular organism process
GO:0043073	6.212	8	0.228453	0.990115	8	13	15	germ cell nucleus
GO:0006302	11.661	14	0.228486	0.990115	14	28	36	double-strand break repair
GO:0035098	4.37	6	0.228796	0.990115	6	9	10	ESC/E(Z) complex
GO:0016922	2.689	4	0.228889	0.990115	4	5	5	ligand-dependent nuclear receptor binding
GO:0005616	1.797	3	0.228933	0.990115	3	4	6	larval serum protein complex
GO:0033301	5.994	8	0.228972	0.990115	8	15	19	cell cycle comprising mitosis without cytokinesis
GO:0034708	12.645	15	0.22914	0.990115	15	27	29	methyltransferase complex
GO:0097150	0.968	2	0.229439	0.990115	2	2	2	neuronal stem cell maintenance
GO:0030258	21.753	25	0.229508	0.990115	25	50	59	lipid modification
GO:0061177	1.817	3	0.230126	0.990115	3	5	5	type Is terminal bouton
GO:0061176	1.817	3	0.230126	0.990115	3	5	6	type Ib terminal bouton
GO:0022409	3.614	5	0.230537	0.990115	5	7	9	positive regulation of cell-cell adhesion
GO:0015785	0.988	2	0.230928	0.990115	2	2	2	UDP-galactose transport
GO:0005669	11.563	14	0.231362	0.990115	14	23	25	transcription factor TFIID complex
GO:0009617	58.626	64	0.231499	0.990115	64	134	203	response to bacterium
GO:0042995	62.509	67	0.231585	0.990115	67	140	172	cell projection
GO:0009975	10.507	13	0.23235	0.990115	13	23	33	cyclase activity
GO:0003854	0.233	1	0.233137	0.990115	1	1	1	3-beta-hydroxy-delta5-steroid dehydrogenase activity
GO:0036094	435.781	449	0.233367	0.990115	449	976	1215	small molecule binding
GO:0046847	3.54	5	0.233502	0.990115	5	9	14	filopodium assembly
GO:0097354	2.585	4	0.233567	0.990115	4	5	6	prenylation
GO:0018342	2.585	4	0.233567	0.990115	4	5	6	protein prenylation
GO:0007411	87.186	93	0.233635	0.990115	93	198	232	axon guidance
GO:0048065	1.81	3	0.23374	0.990115	3	4	4	male courtship behavior, veined wing extension
GO:0043413	24.881	28	0.234681	0.990115	28	55	70	macromolecule glycosylation
GO:0006486	24.881	28	0.234681	0.990115	28	55	70	protein glycosylation
GO:0035002	3.555	5	0.235118	0.990115	5	10	12	liquid clearance, open tracheal system
GO:0004723	0.952	2	0.235125	0.990115	2	3	6	calcium-dependent protein serine/threonine phosphatase activity
GO:0009261	19.28	22	0.235532	0.990115	22	44	60	ribonucleotide catabolic process
GO:0009154	19.28	22	0.235532	0.990115	22	44	60	purine ribonucleotide catabolic process
GO:0006195	19.28	22	0.235532	0.990115	22	44	60	purine nucleotide catabolic process
GO:0045932	1.447	3	0.236372	0.990115	3	3	3	negative regulation of muscle contraction
GO:0009986	11.735	14	0.236397	0.990115	14	25	29	cell surface
GO:0051316	0.236	1	0.236461	0.990115	1	1	1	attachment of spindle microtubules to kinetochore involved in meiotic chromosome segregation
GO:0016813	0.981	2	0.236504	0.990115	2	2	2	hydrolase activity, acting on carbon-nitrogen (but not peptide) bonds, in linear amidines
GO:0016203	14.265	17	0.236841	0.990115	17	31	37	muscle attachment
GO:0034450	0.986	2	0.237202	0.990115	2	2	2	ubiquitin-ubiquitin ligase activity
GO:0007282	3.522	5	0.23727	0.990115	5	10	12	cystoblast division
GO:0018095	1.002	2	0.237452	0.990115	2	2	4	protein polyglutamylation
GO:0072507	8.082	10	0.237659	0.990115	10	20	23	divalent inorganic cation homeostasis
GO:0005768	37.123	41	0.238096	0.990115	41	83	89	endosome
GO:0005200	12.629	15	0.238615	0.990115	15	29	46	structural constituent of cytoskeleton
GO:0015037	2.308	5	0.239216	0.990115	5	6	6	peptide disulfide oxidoreductase activity
GO:0061333	13.603	16	0.23962	0.990115	16	30	43	renal tubule morphogenesis
GO:0007443	13.603	16	0.23962	0.990115	16	30	43	Malpighian tubule morphogenesis
GO:0034593	0.99	2	0.239653	0.990115	2	2	3	phosphatidylinositol bisphosphate phosphatase activity
GO:0051783	23.85	27	0.239761	0.990115	27	56	67	regulation of nuclear division
GO:0005892	4.017	6	0.240159	0.990115	6	8	11	acetylcholine-gated channel complex
GO:0004889	4.017	6	0.240159	0.990115	6	8	11	acetylcholine-activated cation-selective channel activity
GO:0048259	2.643	4	0.240298	0.990115	4	8	8	regulation of receptor-mediated endocytosis
GO:0004784	0.978	2	0.240633	0.990115	2	3	3	superoxide dismutase activity
GO:0016721	0.978	2	0.240633	0.990115	2	3	3	oxidoreductase activity, acting on superoxide radicals as acceptor
GO:0051231	31.755	35	0.240767	0.990115	35	73	83	spindle elongation
GO:0046622	6.385	8	0.240999	0.990115	8	12	14	positive regulation of organ growth
GO:0045746	17.428	20	0.241336	0.990115	20	38	39	negative regulation of Notch signaling pathway
GO:0019787	41.233	45	0.241353	0.990115	45	93	148	small conjugating protein ligase activity
GO:0031589	5.07	7	0.241539	0.990115	7	15	17	cell-substrate adhesion
GO:0019008	0.992	2	0.2417	0.990115	2	2	2	molybdopterin synthase complex
GO:0001933	6.259	8	0.242554	0.990115	8	14	16	negative regulation of protein phosphorylation
GO:2000618	1.026	2	0.24269	0.990115	2	2	2	regulation of histone H4-K16 acetylation
GO:0015298	5.934	8	0.24289	0.990115	8	13	15	solute:cation antiporter activity
GO:0004712	4.01	6	0.242962	0.990115	6	8	8	protein serine/threonine/tyrosine kinase activity
GO:0097157	0.243	1	0.242983	0.990115	1	1	1	pre-mRNA intronic binding
GO:0097158	0.243	1	0.242983	0.990115	1	1	1	pre-mRNA intronic pyrimidine-rich binding
GO:0035614	0.243	1	0.242983	0.990115	1	1	1	snRNA stem-loop binding
GO:0005272	13.188	16	0.243038	0.990115	16	31	35	sodium channel activity
GO:0000806	0.243	1	0.243224	0.990115	1	1	1	Y chromosome
GO:0008271	3.458	5	0.243355	0.990115	5	8	9	secondary active sulfate transmembrane transporter activity
GO:0045185	16.416	19	0.243507	0.990115	19	42	48	maintenance of protein location
GO:0055090	6.364	8	0.243598	0.990115	8	14	18	acylglycerol homeostasis
GO:0005858	2.705	4	0.243615	0.990115	4	6	16	axonemal dynein complex
GO:0016624	3.412	5	0.243695	0.990115	5	7	8	oxidoreductase activity, acting on the aldehyde or oxo group of donors, disulfide as acceptor
GO:0048042	2.61	4	0.244721	0.990115	4	6	12	regulation of post-mating oviposition
GO:2001023	1.003	2	0.244797	0.990115	2	2	3	regulation of response to drug
GO:0044449	14.472	17	0.24484	0.990115	17	33	37	contractile fiber part
GO:0043292	0.994	2	0.244973	0.990115	2	3	3	contractile fiber
GO:0003151	1.728	3	0.245721	0.990115	3	4	4	outflow tract morphogenesis
GO:0005730	28.84	32	0.245993	0.990115	32	66	137	nucleolus
GO:0005788	4.421	6	0.246061	0.990115	6	9	11	endoplasmic reticulum lumen
GO:0016433	1.861	3	0.246289	0.990115	3	4	4	rRNA (adenine) methyltransferase activity
GO:0016782	9.458	12	0.246522	0.990115	12	24	29	transferase activity, transferring sulfur-containing groups
GO:0043147	3.568	5	0.246727	0.990115	5	7	11	meiotic spindle stabilization
GO:0016348	7.567	10	0.246821	0.990115	10	15	16	imaginal disc-derived leg joint morphogenesis
GO:0052866	1.834	3	0.246974	0.990115	3	4	5	phosphatidylinositol phosphate phosphatase activity
GO:0048150	1.005	2	0.246995	0.990115	2	2	2	behavioral response to ether
GO:0098581	1.86	3	0.247068	0.990115	3	6	7	detection of external biotic stimulus
GO:0009595	1.86	3	0.247068	0.990115	3	6	9	detection of biotic stimulus
GO:0009143	19.429	22	0.24714	0.990115	22	44	60	nucleoside triphosphate catabolic process
GO:0061085	0.987	2	0.247363	0.990115	2	3	3	regulation of histone H3-K27 methylation
GO:0000422	1.847	3	0.247451	0.990115	3	5	5	mitochondrion degradation
GO:0050770	10.958	13	0.247489	0.990115	13	25	32	regulation of axonogenesis
GO:1902808	1.847	3	0.248169	0.990115	3	4	9	positive regulation of cell cycle G1/S phase transition
GO:1900087	1.847	3	0.248169	0.990115	3	4	9	positive regulation of G1/S transition of mitotic cell cycle
GO:0005057	20.01	23	0.248226	0.990115	23	42	50	receptor signaling protein activity
GO:1901136	35.218	39	0.24827	0.990115	39	82	106	carbohydrate derivative catabolic process
GO:0097193	6.84	9	0.248285	0.990115	9	16	17	intrinsic apoptotic signaling pathway
GO:0045186	4.452	6	0.248297	0.990115	6	10	10	zonula adherens assembly
GO:0070050	3.532	5	0.248451	0.990115	5	9	12	neuron cellular homeostasis
GO:0070584	1.794	3	0.24866	0.990115	3	5	5	mitochondrion morphogenesis
GO:0046856	3.47	5	0.248692	0.990115	5	8	9	phosphatidylinositol dephosphorylation
GO:0046839	3.47	5	0.248692	0.990115	5	8	9	phospholipid dephosphorylation
GO:0048867	15.288	18	0.24911	0.990115	18	31	31	stem cell fate determination
GO:0035271	1.833	3	0.249373	0.990115	3	5	5	ring gland development
GO:0030175	1.873	3	0.24989	0.990115	3	5	7	filopodium
GO:0051129	44.819	48	0.250135	0.990115	48	103	127	negative regulation of cellular component organization
GO:0008327	1.032	2	0.25014	0.990115	2	2	2	methyl-CpG binding
GO:0009566	2.735	4	0.250228	0.990115	4	6	9	fertilization
GO:0004594	0.25	1	0.250258	0.990115	1	1	1	pantothenate kinase activity
GO:1901682	7.186	9	0.25069	0.990115	9	15	16	sulfur compound transmembrane transporter activity
GO:0070085	26.057	29	0.251166	0.990115	29	57	72	glycosylation
GO:0000022	31.034	34	0.251964	0.990115	34	71	81	mitotic spindle elongation
GO:0035145	0.995	2	0.251971	0.990115	2	3	4	exon-exon junction complex
GO:0005770	12.695	15	0.252013	0.990115	15	29	30	late endosome
GO:0007362	12.495	15	0.252146	0.990115	15	26	28	terminal region determination
GO:0007638	5.383	7	0.252961	0.990115	7	12	31	mechanosensory behavior
GO:0007446	8.063	10	0.253312	0.990115	10	17	25	imaginal disc growth
GO:0035005	1.031	2	0.254138	0.990115	2	2	2	1-phosphatidylinositol-4-phosphate 3-kinase activity
GO:0061326	9.124	11	0.254275	0.990115	11	19	19	renal tubule development
GO:0072002	9.124	11	0.254275	0.990115	11	19	19	Malpighian tubule development
GO:0016836	16.492	19	0.254418	0.990115	19	38	42	hydro-lyase activity
GO:0005252	1.884	3	0.254662	0.990115	3	4	4	open rectifier potassium channel activity
GO:0007593	1.742	3	0.254821	0.990115	3	3	4	chitin-based cuticle sclerotization
GO:0015238	5.327	7	0.255067	0.990115	7	12	15	drug transmembrane transporter activity
GO:0090484	5.327	7	0.255067	0.990115	7	12	15	drug transporter activity
GO:0032268	87.874	93	0.255429	0.990115	93	198	272	regulation of cellular protein metabolic process
GO:0008066	15.271	18	0.255634	0.990115	18	34	41	glutamate receptor activity
GO:0005719	1.869	3	0.255643	0.990115	3	4	5	nuclear euchromatin
GO:0071705	55.223	59	0.255705	0.990115	59	121	139	nitrogen compound transport
GO:0019909	0.256	1	0.25577	0.990115	1	1	1	[pyruvate dehydrogenase (lipoamide)] phosphatase regulator activity
GO:0019910	0.256	1	0.25577	0.990115	1	1	1	mitochondrial pyruvate dehydrogenase (lipoamide) phosphatase complex
GO:0045253	0.256	1	0.25577	0.990115	1	1	1	pyruvate dehydrogenase (lipoamide) phosphatase complex
GO:0010623	13.313	16	0.256068	0.990115	16	30	33	developmental programmed cell death
GO:0030286	11.774	14	0.256506	0.990115	14	27	49	dynein complex
GO:0005326	7.169	9	0.256563	0.990115	9	18	27	neurotransmitter transporter activity
GO:0051651	15.583	18	0.256731	0.990115	18	40	47	maintenance of location in cell
GO:0051087	5.335	7	0.257465	0.990115	7	12	19	chaperone binding
GO:0008138	9.028	11	0.257624	0.990115	11	19	21	protein tyrosine/serine/threonine phosphatase activity
GO:0060912	1.057	2	0.257649	0.990115	2	2	2	cardiac cell fate specification
GO:0004449	1.9	3	0.257784	0.990115	3	4	6	isocitrate dehydrogenase (NAD+) activity
GO:2000040	1.038	2	0.258257	0.990115	2	2	2	regulation of planar cell polarity pathway involved in axis elongation
GO:2000050	1.038	2	0.258257	0.990115	2	2	2	regulation of non-canonical Wnt signaling pathway
GO:2000095	1.038	2	0.258257	0.990115	2	2	2	regulation of Wnt signaling pathway, planar cell polarity pathway
GO:0008158	2.765	4	0.258662	0.990115	4	6	7	hedgehog receptor activity
GO:0006353	1.032	2	0.258695	0.990115	2	2	2	DNA-templated transcription, termination
GO:0019894	3.577	5	0.259155	0.990115	5	7	8	kinesin binding
GO:0043146	5.27	7	0.259231	0.990115	7	12	17	spindle stabilization
GO:0035023	8.9	11	0.259473	0.990115	11	23	28	regulation of Rho protein signal transduction
GO:0030915	1.883	3	0.25948	0.990115	3	4	8	Smc5-Smc6 complex
GO:0006429	1.054	2	0.259636	0.990115	2	2	2	leucyl-tRNA aminoacylation
GO:0004823	1.054	2	0.259636	0.990115	2	2	2	leucine-tRNA ligase activity
GO:0016200	2.763	4	0.259876	0.990115	4	6	6	synaptic target attraction
GO:0044275	11.577	14	0.260163	0.990115	14	23	27	cellular carbohydrate catabolic process
GO:0000076	3.613	5	0.260374	0.990115	5	8	8	DNA replication checkpoint
GO:0044262	26.723	30	0.260416	0.990115	30	60	71	cellular carbohydrate metabolic process
GO:0031477	1.022	2	0.260767	0.990115	2	2	2	myosin VII complex
GO:0060233	1.054	2	0.260795	0.990115	2	2	2	oenocyte delamination
GO:1901185	12.987	15	0.260822	0.990115	15	29	34	negative regulation of ERBB signaling pathway
GO:0042059	12.987	15	0.260822	0.990115	15	29	34	negative regulation of epidermal growth factor receptor signaling pathway
GO:0005089	9.876	12	0.260934	0.990115	12	25	28	Rho guanyl-nucleotide exchange factor activity
GO:0046922	0.261	1	0.261008	0.990115	1	1	1	peptide-O-fucosyltransferase activity
GO:0007415	4.161	6	0.261315	0.990115	6	9	10	defasciculation of motor neuron axon
GO:0002168	11.142	13	0.26155	0.990115	13	25	29	instar larval development
GO:0042562	3.681	5	0.26159	0.990115	5	8	12	hormone binding
GO:0034502	3.559	5	0.261591	0.990115	5	7	8	protein localization to chromosome
GO:0055089	1.049	2	0.261631	0.990115	2	2	2	fatty acid homeostasis
GO:0008649	2.784	4	0.261648	0.990115	4	6	10	rRNA methyltransferase activity
GO:0005903	1.894	3	0.261829	0.990115	3	4	4	brush border
GO:0051126	1.052	2	0.26184	0.990115	2	2	2	negative regulation of actin nucleation
GO:0000323	9.161	11	0.261875	0.990115	11	21	30	lytic vacuole
GO:0005764	9.161	11	0.261875	0.990115	11	21	30	lysosome
GO:0009218	4.394	6	0.262263	0.990115	6	9	10	pyrimidine ribonucleotide metabolic process
GO:0004385	2.757	4	0.262546	0.990115	4	6	7	guanylate kinase activity
GO:0061077	1.894	3	0.262783	0.990115	3	5	7	chaperone-mediated protein folding
GO:1901677	8.238	10	0.262794	0.990115	10	16	16	phosphate transmembrane transporter activity
GO:0007482	3.601	5	0.262971	0.990115	5	8	9	haltere development
GO:0016992	0.263	1	0.263031	0.990115	1	1	1	lipoate synthase activity
GO:0070283	0.263	1	0.263031	0.990115	1	1	1	radical SAM enzyme activity
GO:0005518	1.05	2	0.263047	0.990115	2	2	2	collagen binding
GO:0000097	1.91	3	0.263425	0.990115	3	4	4	sulfur amino acid biosynthetic process
GO:0072319	1.048	2	0.263449	0.990115	2	2	2	vesicle uncoating
GO:0016191	1.048	2	0.263449	0.990115	2	2	2	synaptic vesicle uncoating
GO:0034030	1.878	3	0.263585	0.990115	3	5	5	ribonucleoside bisphosphate biosynthetic process
GO:0034033	1.878	3	0.263585	0.990115	3	5	5	purine nucleoside bisphosphate biosynthetic process
GO:0015937	1.878	3	0.263585	0.990115	3	5	5	coenzyme A biosynthetic process
GO:0033866	1.878	3	0.263585	0.990115	3	5	5	nucleoside bisphosphate biosynthetic process
GO:0048037	60.909	66	0.263794	0.990115	66	142	176	cofactor binding
GO:0035186	5.312	7	0.263799	0.990115	7	13	17	syncytial blastoderm mitotic cell cycle
GO:0006026	9.573	12	0.264522	0.990115	12	24	31	aminoglycan catabolic process
GO:0072509	19.285	22	0.265489	0.990115	22	44	54	divalent inorganic cation transmembrane transporter activity
GO:0046599	0.266	1	0.265759	0.990115	1	1	2	regulation of centriole replication
GO:0034702	25.125	28	0.265889	0.990115	28	56	71	ion channel complex
GO:0000178	5.49	7	0.266015	0.990115	7	11	11	exosome (RNase complex)
GO:0000176	5.49	7	0.266015	0.990115	7	11	11	nuclear exosome (RNase complex)
GO:0051018	1.072	2	0.266087	0.990115	2	3	5	protein kinase A binding
GO:0017176	1.905	3	0.266739	0.990115	3	4	4	phosphatidylinositol N-acetylglucosaminyltransferase activity
GO:0016933	2.777	4	0.26787	0.990115	4	6	8	extracellular-glycine-gated ion channel activity
GO:0007631	12.117	14	0.267874	0.990115	14	27	39	feeding behavior
GO:0007296	3.645	5	0.268067	0.990115	5	8	10	vitellogenesis
GO:0004453	0.268	1	0.268198	0.990115	1	1	1	juvenile-hormone esterase activity
GO:0097485	90.813	96	0.268287	0.990115	96	206	240	neuron projection guidance
GO:0090251	0.269	1	0.268951	0.990115	1	1	1	protein localization involved in establishment of planar polarity
GO:1902495	46.273	50	0.269065	0.990115	50	102	135	transmembrane transporter complex
GO:1990351	46.273	50	0.269065	0.990115	50	102	135	transporter complex
GO:0051186	28.329	31	0.269084	0.990115	31	64	75	cofactor metabolic process
GO:0005158	4.796	7	0.269119	0.990115	7	11	13	insulin receptor binding
GO:0004013	1.056	2	0.269726	0.990115	2	3	3	adenosylhomocysteinase activity
GO:0016802	1.056	2	0.269726	0.990115	2	3	3	trialkylsulfonium hydrolase activity
GO:0006436	0.27	1	0.269862	0.990115	1	1	2	tryptophanyl-tRNA aminoacylation
GO:0004830	0.27	1	0.269862	0.990115	1	1	2	tryptophan-tRNA ligase activity
GO:0006487	5.569	7	0.269867	0.990115	7	12	13	protein N-linked glycosylation
GO:0032774	71.759	76	0.269939	0.990115	76	159	189	RNA biosynthetic process
GO:0008409	1.032	2	0.270272	0.990115	2	3	3	5'-3' exonuclease activity
GO:0060052	0.271	1	0.270736	0.990115	1	1	1	neurofilament cytoskeleton organization
GO:0045104	0.271	1	0.270736	0.990115	1	1	1	intermediate filament cytoskeleton organization
GO:0045103	0.271	1	0.270736	0.990115	1	1	1	intermediate filament-based process
GO:0042326	11.883	14	0.271208	0.990115	14	27	33	negative regulation of phosphorylation
GO:0004526	1.811	3	0.271405	0.990115	3	4	5	ribonuclease P activity
GO:0008574	1.914	3	0.271488	0.990115	3	4	6	plus-end-directed microtubule motor activity
GO:0034059	1.924	3	0.271701	0.990115	3	4	6	response to anoxia
GO:1901699	14.668	17	0.272054	0.990115	17	31	46	cellular response to nitrogen compound
GO:0004597	0.272	1	0.272326	0.990115	1	1	1	peptide-aspartate beta-dioxygenase activity
GO:0052689	34.853	39	0.272482	0.990115	39	73	113	carboxylic ester hydrolase activity
GO:0051307	2.666	4	0.272785	0.990115	4	7	7	meiotic chromosome separation
GO:0004714	6.331	8	0.273096	0.990115	8	15	21	transmembrane receptor protein tyrosine kinase activity
GO:0017040	1.059	2	0.273177	0.990115	2	2	2	ceramidase activity
GO:0043392	1.926	3	0.273266	0.990115	3	4	4	negative regulation of DNA binding
GO:0035176	1.924	3	0.273705	0.990115	3	4	4	social behavior
GO:0051703	1.924	3	0.273705	0.990115	3	4	4	intraspecies interaction between organisms
GO:0007614	7.355	9	0.273764	0.990115	9	19	21	short-term memory
GO:0035298	0.274	1	0.273867	0.990115	1	1	1	regulation of Malpighian tubule size
GO:0007564	6.314	8	0.273929	0.990115	8	12	15	regulation of chitin-based cuticle tanning
GO:0016408	3.686	5	0.273995	0.990115	5	9	10	C-acyltransferase activity
GO:0007479	7.33	9	0.274155	0.990115	9	15	17	leg disc proximal/distal pattern formation
GO:0030176	3.712	5	0.274206	0.990115	5	10	13	integral component of endoplasmic reticulum membrane
GO:0007343	3.694	5	0.274492	0.990115	5	9	14	egg activation
GO:0008253	1.915	3	0.274577	0.990115	3	5	7	5'-nucleotidase activity
GO:0030177	9.342	11	0.274629	0.990115	11	20	27	positive regulation of Wnt signaling pathway
GO:0048565	15.433	18	0.274849	0.990115	18	33	35	digestive tract development
GO:0006622	1.911	3	0.274851	0.990115	3	5	5	protein targeting to lysosome
GO:0031400	9.986	12	0.274941	0.990115	12	24	32	negative regulation of protein modification process
GO:0005991	1.942	3	0.275011	0.990115	3	4	6	trehalose metabolic process
GO:0005984	1.942	3	0.275011	0.990115	3	4	6	disaccharide metabolic process
GO:0030048	9.962	12	0.275107	0.990115	12	22	25	actin filament-based movement
GO:0051237	1.939	3	0.275148	0.990115	3	4	5	maintenance of RNA location
GO:0008511	1.952	3	0.275257	0.990115	3	4	4	sodium:potassium:chloride symporter activity
GO:0002813	5.44	7	0.2755	0.990115	7	13	13	regulation of biosynthetic process of antibacterial peptides active against Gram-negative bacteria
GO:0000779	3.612	5	0.276072	0.990115	5	8	8	condensed chromosome, centromeric region
GO:0000780	3.612	5	0.276072	0.990115	5	8	8	condensed nuclear chromosome, centromeric region
GO:0043548	1.059	2	0.276106	0.990115	2	2	2	phosphatidylinositol 3-kinase binding
GO:0036313	1.059	2	0.276106	0.990115	2	2	2	phosphatidylinositol 3-kinase catalytic subunit binding
GO:0001664	10.955	13	0.276585	0.990115	13	22	30	G-protein coupled receptor binding
GO:0031463	1.948	3	0.276862	0.990115	3	4	4	Cul3-RING ubiquitin ligase complex
GO:0016763	8.283	10	0.277017	0.990115	10	17	21	transferase activity, transferring pentosyl groups
GO:0003696	1.955	3	0.277307	0.990115	3	4	6	satellite DNA binding
GO:0004708	2.087	4	0.277355	0.990115	4	4	4	MAP kinase kinase activity
GO:0007067	38.74	42	0.277554	0.990115	42	88	138	mitosis
GO:0031623	1.084	2	0.277581	0.990115	2	3	3	receptor internalization
GO:1901607	13.995	16	0.278207	0.990115	16	31	40	alpha-amino acid biosynthetic process
GO:0035638	1.079	2	0.278334	0.990115	2	2	2	signal maturation
GO:0035262	2.797	4	0.278385	0.990115	4	7	7	gonad morphogenesis
GO:0051707	86.901	92	0.278839	0.990115	92	197	291	response to other organism
GO:0090528	0.279	1	0.278952	0.990115	1	1	1	smooth septate junction assembly
GO:0007213	0.279	1	0.279061	0.990115	1	1	1	G-protein coupled acetylcholine receptor signaling pathway
GO:0042801	0.279	1	0.279096	0.990115	1	1	1	polo kinase kinase activity
GO:0010800	0.279	1	0.279096	0.990115	1	1	1	positive regulation of peptidyl-threonine phosphorylation
GO:0010799	0.279	1	0.279096	0.990115	1	1	1	regulation of peptidyl-threonine phosphorylation
GO:0001504	0.279	1	0.27934	0.990115	1	1	1	neurotransmitter uptake
GO:0015222	0.279	1	0.27934	0.990115	1	1	1	serotonin transmembrane transporter activity
GO:0006837	0.279	1	0.27934	0.990115	1	1	1	serotonin transport
GO:0051610	0.279	1	0.27934	0.990115	1	1	1	serotonin uptake
GO:0046381	0.28	1	0.279521	0.990115	1	1	1	CMP-N-acetylneuraminate metabolic process
GO:0008781	0.28	1	0.279521	0.990115	1	1	1	N-acylneuraminate cytidylyltransferase activity
GO:0006055	0.28	1	0.279521	0.990115	1	1	1	CMP-N-acetylneuraminate biosynthetic process
GO:0046700	53.121	57	0.279538	0.990115	57	120	148	heterocycle catabolic process
GO:0035996	0.28	1	0.279711	0.990115	1	1	2	rhabdomere microvillus
GO:0005451	1.73	3	0.28038	0.990115	3	5	5	monovalent cation:hydrogen antiporter activity
GO:0046473	1.067	2	0.280556	0.990115	2	2	2	phosphatidic acid metabolic process
GO:0090130	3.693	5	0.280866	0.990115	5	10	12	tissue migration
GO:0007509	3.693	5	0.280866	0.990115	5	10	12	mesoderm migration involved in gastrulation
GO:0007484	4.608	6	0.28104	0.990115	6	10	10	imaginal disc-derived genitalia development
GO:0016835	18.636	21	0.281347	0.990115	21	42	51	carbon-oxygen lyase activity
GO:0000096	3.7	5	0.281523	0.990115	5	10	11	sulfur amino acid metabolic process
GO:0015914	3.6	5	0.281791	0.990115	5	7	7	phospholipid transport
GO:0030730	1.923	3	0.281891	0.990115	3	5	5	sequestering of triglyceride
GO:0008545	1.07	2	0.281921	0.990115	2	2	2	JUN kinase kinase activity
GO:0006370	1.063	2	0.28202	0.990115	2	2	2	7-methylguanosine mRNA capping
GO:0008192	1.063	2	0.282083	0.990115	2	2	3	RNA guanylyltransferase activity
GO:0009448	1.081	2	0.282308	0.990115	2	2	3	gamma-aminobutyric acid metabolic process
GO:0070372	1.088	2	0.283	0.990115	2	3	3	regulation of ERK1 and ERK2 cascade
GO:0070374	1.088	2	0.283	0.990115	2	3	3	positive regulation of ERK1 and ERK2 cascade
GO:0003384	1.079	2	0.283055	0.990115	2	2	4	apical constriction involved in gastrulation
GO:0016321	12.92	15	0.283277	0.990115	15	29	69	female meiosis chromosome segregation
GO:0035058	5.565	7	0.283781	0.990115	7	12	12	nonmotile primary cilium assembly
GO:0016402	0.284	1	0.284059	0.990115	1	1	1	pristanoyl-CoA oxidase activity
GO:0009112	7.465	9	0.284278	0.990115	9	15	16	nucleobase metabolic process
GO:0043412	285.49	293	0.284515	0.990115	293	631	837	macromolecule modification
GO:0005677	1.541	3	0.284649	0.990115	3	3	3	chromatin silencing complex
GO:0005956	0.285	1	0.284718	0.990115	1	1	22	protein kinase CK2 complex
GO:0006897	112.015	117	0.284898	0.990115	117	262	297	endocytosis
GO:0048663	20.527	23	0.284942	0.990115	23	45	50	neuron fate commitment
GO:0048511	36.011	39	0.284975	0.990115	39	79	96	rhythmic process
GO:2000683	1.083	2	0.286339	0.990115	2	2	2	regulation of cellular response to X-ray
GO:2000685	1.083	2	0.286339	0.990115	2	2	2	positive regulation of cellular response to X-ray
GO:0000242	4.565	6	0.286381	0.990115	6	10	10	pericentriolar material
GO:0015386	0.286	1	0.286445	0.990115	1	1	1	potassium:hydrogen antiporter activity
GO:0004152	1.079	2	0.286587	0.990115	2	2	2	dihydroorotate dehydrogenase activity
GO:0004158	1.079	2	0.286587	0.990115	2	2	2	dihydroorotate oxidase activity
GO:0009209	1.955	3	0.286931	0.990115	3	4	5	pyrimidine ribonucleoside triphosphate biosynthetic process
GO:0004550	1.955	3	0.286931	0.990115	3	4	4	nucleoside diphosphate kinase activity
GO:0009148	1.955	3	0.286931	0.990115	3	4	5	pyrimidine nucleoside triphosphate biosynthetic process
GO:0006241	1.955	3	0.286931	0.990115	3	4	5	CTP biosynthetic process
GO:0006228	1.955	3	0.286931	0.990115	3	4	4	UTP biosynthetic process
GO:0006183	1.955	3	0.286931	0.990115	3	4	4	GTP biosynthetic process
GO:0045835	0.287	1	0.287198	0.990115	1	1	1	negative regulation of meiosis
GO:0051598	0.287	1	0.287198	0.990115	1	1	1	meiotic recombination checkpoint
GO:0003014	4.62	6	0.287567	0.990115	6	10	12	renal system process
GO:0051028	12.22	14	0.287616	0.990115	14	27	34	mRNA transport
GO:0060561	0.288	1	0.287762	0.990115	1	1	1	apoptotic process involved in morphogenesis
GO:1902742	0.288	1	0.287762	0.990115	1	1	1	apoptotic process involved in development
GO:0090559	0.288	1	0.287762	0.990115	1	1	1	regulation of membrane permeability
GO:0046902	0.288	1	0.287762	0.990115	1	1	1	regulation of mitochondrial membrane permeability
GO:0044270	52.245	56	0.287904	0.990115	56	118	146	cellular nitrogen compound catabolic process
GO:0009203	18.801	21	0.28796	0.990115	21	43	59	ribonucleoside triphosphate catabolic process
GO:0009207	18.801	21	0.28796	0.990115	21	43	59	purine ribonucleoside triphosphate catabolic process
GO:0009146	18.801	21	0.28796	0.990115	21	43	59	purine nucleoside triphosphate catabolic process
GO:0006448	1.075	2	0.288205	0.990115	2	3	3	regulation of translational elongation
GO:0004499	0.288	1	0.288212	0.990115	1	1	2	N,N-dimethylaniline monooxygenase activity
GO:0006029	5.554	7	0.288281	0.990115	7	15	16	proteoglycan metabolic process
GO:1901987	50.892	54	0.288793	0.990115	54	115	138	regulation of cell cycle phase transition
GO:1901990	50.892	54	0.288793	0.990115	54	115	138	regulation of mitotic cell cycle phase transition
GO:0072349	3.649	5	0.28923	0.990115	5	7	7	modified amino acid transmembrane transporter activity
GO:0004571	1.96	3	0.289939	0.990115	3	4	5	mannosyl-oligosaccharide 1,2-alpha-mannosidase activity
GO:0000002	1.839	3	0.290071	0.990115	3	5	5	mitochondrial genome maintenance
GO:0048800	5.648	7	0.290441	0.990115	7	12	16	antennal morphogenesis
GO:0060303	0.291	1	0.290749	0.990115	1	1	1	regulation of nucleosome density
GO:0031419	0.291	1	0.291027	0.990115	1	1	1	cobalamin binding
GO:0015889	0.291	1	0.291027	0.990115	1	1	1	cobalamin transport
GO:0046185	0.291	1	0.291231	0.990115	1	1	2	aldehyde catabolic process
GO:0009436	0.291	1	0.291231	0.990115	1	1	1	glyoxylate catabolic process
GO:0004760	0.291	1	0.291231	0.990115	1	1	1	serine-pyruvate transaminase activity
GO:0072669	0.292	1	0.291784	0.990115	1	1	1	tRNA-splicing ligase complex
GO:0008452	0.292	1	0.291784	0.990115	1	1	1	RNA ligase activity
GO:0003972	0.292	1	0.291784	0.990115	1	1	1	RNA ligase (ATP) activity
GO:0050660	19.043	23	0.291801	0.990115	23	47	57	flavin adenine dinucleotide binding
GO:0035295	18.749	21	0.291967	0.990115	21	38	39	tube development
GO:0090140	1.97	3	0.292026	0.990115	3	5	6	regulation of mitochondrial fission
GO:0090141	1.97	3	0.292026	0.990115	3	5	6	positive regulation of mitochondrial fission
GO:0006814	22.12	25	0.292323	0.990115	25	50	57	sodium ion transport
GO:0030148	3.781	5	0.292729	0.990115	5	8	8	sphingolipid biosynthetic process
GO:0050909	26.488	30	0.292977	0.990115	30	58	75	sensory perception of taste
GO:0008089	1.97	3	0.29351	0.990115	3	4	4	anterograde axon cargo transport
GO:0007290	1.086	2	0.294009	0.990115	2	2	4	spermatid nucleus elongation
GO:0010604	142.752	148	0.294156	0.990115	148	315	381	positive regulation of macromolecule metabolic process
GO:0007057	1.123	2	0.294528	0.990115	2	3	4	spindle assembly involved in female meiosis I
GO:0016881	47.84	51	0.294559	0.990115	51	108	172	acid-amino acid ligase activity
GO:0008527	21.53	25	0.294578	0.990115	25	46	63	taste receptor activity
GO:0016059	5.571	7	0.29458	0.990115	7	14	15	deactivation of rhodopsin mediated signaling
GO:0022400	5.571	7	0.29458	0.990115	7	14	15	regulation of rhodopsin mediated signaling pathway
GO:0010508	8.463	10	0.295152	0.990115	10	19	20	positive regulation of autophagy
GO:0030036	50.667	54	0.29519	0.990115	54	115	135	actin cytoskeleton organization
GO:0042743	1.983	3	0.295462	0.990115	3	4	6	hydrogen peroxide metabolic process
GO:0042744	1.983	3	0.295462	0.990115	3	4	6	hydrogen peroxide catabolic process
GO:0070301	1.983	3	0.295462	0.990115	3	4	6	cellular response to hydrogen peroxide
GO:0007313	1.975	3	0.29562	0.990115	3	4	7	maternal specification of dorsal/ventral axis, oocyte, soma encoded
GO:0004394	0.296	1	0.29582	0.990115	1	1	2	heparan sulfate 2-O-sulfotransferase activity
GO:0045494	7.56	9	0.295826	0.990115	9	16	16	photoreceptor cell maintenance
GO:0005484	9.239	11	0.295829	0.990115	11	22	24	SNAP receptor activity
GO:0030003	15.039	17	0.295931	0.990115	17	34	39	cellular cation homeostasis
GO:0004123	0.296	1	0.296342	0.990115	1	1	2	cystathionine gamma-lyase activity
GO:0006523	0.296	1	0.296342	0.990115	1	1	1	alanine biosynthetic process
GO:0006522	0.296	1	0.296342	0.990115	1	1	1	alanine metabolic process
GO:0009079	0.296	1	0.296342	0.990115	1	1	1	pyruvate family amino acid biosynthetic process
GO:0009078	0.296	1	0.296342	0.990115	1	1	1	pyruvate family amino acid metabolic process
GO:0031071	0.296	1	0.296342	0.990115	1	1	1	cysteine desulfurase activity
GO:0070628	1.095	2	0.296576	0.990115	2	2	2	proteasome binding
GO:0016272	2.88	4	0.296587	0.990115	4	6	8	prefoldin complex
GO:0015326	1.971	3	0.296651	0.990115	3	5	5	cationic amino acid transmembrane transporter activity
GO:0070603	14.14	16	0.296686	0.990115	16	32	34	SWI/SNF superfamily-type complex
GO:0060298	0.297	1	0.297119	0.990115	1	1	1	positive regulation of sarcomere organization
GO:0016528	0.297	1	0.297119	0.990115	1	1	2	sarcoplasm
GO:0071689	0.297	1	0.297119	0.990115	1	1	1	muscle thin filament assembly
GO:0051235	26.413	29	0.297347	0.990115	29	65	74	maintenance of location
GO:0005098	0.297	1	0.297379	0.990115	1	1	1	Ran GTPase activator activity
GO:0032853	0.297	1	0.297379	0.990115	1	1	1	positive regulation of Ran GTPase activity
GO:0032316	0.297	1	0.297379	0.990115	1	1	1	regulation of Ran GTPase activity
GO:0000400	0.298	1	0.297807	0.990115	1	1	1	four-way junction DNA binding
GO:0006874	5.637	7	0.297828	0.990115	7	13	16	cellular calcium ion homeostasis
GO:0005102	64.832	69	0.297949	0.990115	69	144	190	receptor binding
GO:0051494	12.014	14	0.298367	0.990115	14	27	34	negative regulation of cytoskeleton organization
GO:0032543	7.497	9	0.298452	0.990115	9	17	17	mitochondrial translation
GO:0031340	1.996	3	0.29847	0.990115	3	4	4	positive regulation of vesicle fusion
GO:0046906	42.532	46	0.29875	0.990115	46	95	136	tetrapyrrole binding
GO:0016308	1.024	2	0.29912	0.990115	2	3	4	1-phosphatidylinositol-4-phosphate 5-kinase activity
GO:0004630	0.299	1	0.299462	0.990115	1	1	2	phospholipase D activity
GO:0032785	1.97	3	0.299507	0.990115	3	4	4	negative regulation of DNA-templated transcription, elongation
GO:0034244	1.97	3	0.299507	0.990115	3	4	4	negative regulation of transcription elongation from RNA polymerase II promoter
GO:0046021	1.97	3	0.299507	0.990115	3	4	4	regulation of transcription from RNA polymerase II promoter, mitotic
GO:0007068	1.97	3	0.299507	0.990115	3	4	4	negative regulation of transcription during mitosis
GO:0007070	1.97	3	0.299507	0.990115	3	4	4	negative regulation of transcription from RNA polymerase II promoter during mitosis
GO:0032021	1.97	3	0.299507	0.990115	3	4	4	NELF complex
GO:0045896	1.97	3	0.299507	0.990115	3	4	4	regulation of transcription during mitosis
GO:0001661	1.072	2	0.299518	0.990115	2	2	3	conditioned taste aversion
GO:0010738	1.072	2	0.299518	0.990115	2	2	2	regulation of protein kinase A signaling
GO:0005537	0.3	1	0.299561	0.990115	1	1	6	mannose binding
GO:0045792	6.55	8	0.299908	0.990115	8	15	20	negative regulation of cell size
GO:0033014	4.745	6	0.300153	0.990115	6	11	12	tetrapyrrole biosynthetic process
GO:0009719	50.764	54	0.30032	0.990115	54	118	146	response to endogenous stimulus
GO:0030708	3.793	5	0.300369	0.990115	5	7	11	germarium-derived female germ-line cyst encapsulation
GO:0005667	39.915	43	0.300528	0.990115	43	87	108	transcription factor complex
GO:0042168	2.891	4	0.300924	0.990115	4	7	8	heme metabolic process
GO:0042132	0.301	1	0.300948	0.990115	1	1	1	fructose 1,6-bisphosphate 1-phosphatase activity
GO:0032787	41.851	45	0.30095	0.990115	45	91	121	monocarboxylic acid metabolic process
GO:0042558	6.566	8	0.300986	0.990115	8	15	20	pteridine-containing compound metabolic process
GO:0035025	5.448	7	0.301005	0.990115	7	15	17	positive regulation of Rho protein signal transduction
GO:0045454	14.861	17	0.301296	0.990115	17	37	49	cell redox homeostasis
GO:0032231	3.545	5	0.301534	0.990115	5	8	9	regulation of actin filament bundle assembly
GO:0038037	1.104	2	0.302356	0.990115	2	2	3	G-protein coupled receptor dimeric complex
GO:0038039	1.104	2	0.302356	0.990115	2	2	2	G-protein coupled receptor heterodimeric complex
GO:0016337	32.958	36	0.302406	0.990115	36	71	87	cell-cell adhesion
GO:0017150	1.998	3	0.302612	0.990115	3	4	4	tRNA dihydrouridine synthase activity
GO:0000314	12.226	14	0.302887	0.990115	14	26	33	organellar small ribosomal subunit
GO:0005763	12.226	14	0.302887	0.990115	14	26	33	mitochondrial small ribosomal subunit
GO:0007555	0.303	1	0.302968	0.990115	1	1	1	regulation of ecdysteroid secretion
GO:2000831	0.303	1	0.302968	0.990115	1	1	1	regulation of steroid hormone secretion
GO:0045678	2.909	4	0.30313	0.990115	4	7	7	positive regulation of R7 cell differentiation
GO:0010975	22.894	25	0.303665	0.990115	25	52	68	regulation of neuron projection development
GO:0010467	0.304	1	0.303684	0.990115	1	1	1	gene expression
GO:0045298	1.999	3	0.303875	0.990115	3	5	8	tubulin complex
GO:0008586	20.762	23	0.30393	0.990115	23	44	55	imaginal disc-derived wing vein morphogenesis
GO:0035721	1.999	3	0.304186	0.990115	3	4	4	intraciliary retrograde transport
GO:0004702	13.885	16	0.304424	0.990115	16	29	36	receptor signaling protein serine/threonine kinase activity
GO:0005839	8.298	10	0.304476	0.990115	10	18	26	proteasome core complex
GO:0006096	9.963	12	0.304512	0.990115	12	20	24	glycolytic process
GO:0016042	28.522	31	0.304634	0.990115	31	64	77	lipid catabolic process
GO:0051492	2.557	4	0.304639	0.990115	4	6	6	regulation of stress fiber assembly
GO:0009311	8.536	10	0.304667	0.990115	10	19	26	oligosaccharide metabolic process
GO:0008293	14.94	17	0.305685	0.990115	17	33	35	torso signaling pathway
GO:0040007	70.448	74	0.306135	0.990115	74	151	189	growth
GO:0006697	3.843	5	0.30619	0.990115	5	8	10	ecdysone biosynthetic process
GO:0034032	2.906	4	0.30627	0.990115	4	7	7	purine nucleoside bisphosphate metabolic process
GO:0033875	2.906	4	0.30627	0.990115	4	7	7	ribonucleoside bisphosphate metabolic process
GO:0033865	2.906	4	0.30627	0.990115	4	7	7	nucleoside bisphosphate metabolic process
GO:0070534	0.306	1	0.306459	0.990115	1	1	1	protein K63-linked ubiquitination
GO:0005769	13.241	15	0.306959	0.990115	15	29	30	early endosome
GO:0006464	270.16	277	0.307045	0.990115	277	596	785	cellular protein modification process
GO:0036211	270.16	277	0.307045	0.990115	277	596	785	protein modification process
GO:0097384	1.146	2	0.307067	0.990115	2	3	3	cellular lipid biosynthetic process
GO:1901503	1.146	2	0.307067	0.990115	2	3	3	ether biosynthetic process
GO:0046485	1.146	2	0.307067	0.990115	2	3	3	ether lipid metabolic process
GO:0046504	1.146	2	0.307067	0.990115	2	3	3	glycerol ether biosynthetic process
GO:0008611	1.146	2	0.307067	0.990115	2	3	3	ether lipid biosynthetic process
GO:0005918	12.315	14	0.307163	0.990115	14	30	33	septate junction
GO:0010557	114.469	119	0.307372	0.990115	119	251	298	positive regulation of macromolecule biosynthetic process
GO:0030062	2.813	4	0.307575	0.990115	4	7	9	mitochondrial tricarboxylic acid cycle enzyme complex
GO:0044085	14.1	16	0.307721	0.990115	16	35	43	cellular component biogenesis
GO:0015142	1.916	3	0.307831	0.990115	3	4	6	tricarboxylic acid transmembrane transporter activity
GO:0060308	0.308	1	0.307848	0.990115	1	1	1	GTP cyclohydrolase I regulator activity
GO:0046654	0.308	1	0.307848	0.990115	1	1	1	tetrahydrofolate biosynthetic process
GO:0003933	0.308	1	0.307848	0.990115	1	1	1	GTP cyclohydrolase activity
GO:0003934	0.308	1	0.307848	0.990115	1	1	1	GTP cyclohydrolase I activity
GO:0042454	23.651	26	0.307881	0.990115	26	53	69	ribonucleoside catabolic process
GO:0009164	23.651	26	0.307881	0.990115	26	53	69	nucleoside catabolic process
GO:0048512	28.479	31	0.308138	0.990115	31	63	79	circadian behavior
GO:0000791	5.63	7	0.30816	0.990115	7	12	14	euchromatin
GO:0006182	3.802	5	0.308221	0.990115	5	8	10	cGMP biosynthetic process
GO:0048029	8.668	11	0.30859	0.990115	11	19	57	monosaccharide binding
GO:0034655	48.732	52	0.310012	0.990115	52	110	136	nucleobase-containing compound catabolic process
GO:0015368	3.33	5	0.310316	0.990115	5	7	8	calcium:cation antiporter activity
GO:1900364	0.31	1	0.310356	0.990115	1	1	1	negative regulation of mRNA polyadenylation
GO:1900363	0.31	1	0.310356	0.990115	1	1	1	regulation of mRNA polyadenylation
GO:0090204	0.31	1	0.310385	0.990115	1	1	1	protein localization to nuclear pore
GO:0032270	33.527	36	0.310486	0.990115	36	72	87	positive regulation of cellular protein metabolic process
GO:0015923	4.8	6	0.310751	0.990115	6	9	15	mannosidase activity
GO:1901522	0.311	1	0.311422	0.990115	1	1	1	positive regulation of transcription from RNA polymerase II promoter involved in cellular response to chemical stimulus
GO:0006990	0.311	1	0.311422	0.990115	1	1	1	positive regulation of transcription from RNA polymerase II promoter involved in unfolded protein response
GO:0016318	13.048	15	0.311656	0.990115	15	28	28	ommatidial rotation
GO:0008230	1.131	2	0.311671	0.990115	2	3	6	ecdysone receptor holocomplex
GO:0043207	87.629	92	0.311869	0.990115	92	199	293	response to external biotic stimulus
GO:0046834	8.16	10	0.312177	0.990115	10	18	19	lipid phosphorylation
GO:0048495	0.312	1	0.312196	0.990115	1	1	1	Roundabout binding
GO:0010324	4.803	6	0.312244	0.990115	6	10	16	membrane invagination
GO:0006911	4.803	6	0.312244	0.990115	6	10	16	phagocytosis, engulfment
GO:0048085	2.011	3	0.312361	0.990115	3	4	5	adult chitin-containing cuticle pigmentation
GO:0015279	1.125	2	0.312447	0.990115	2	3	4	store-operated calcium channel activity
GO:0048525	1.127	2	0.31246	0.990115	2	3	9	negative regulation of viral process
GO:0045069	1.127	2	0.31246	0.990115	2	3	9	regulation of viral genome replication
GO:0045071	1.127	2	0.31246	0.990115	2	3	9	negative regulation of viral genome replication
GO:2000060	1.117	2	0.312516	0.990115	2	3	3	positive regulation of protein ubiquitination involved in ubiquitin-dependent protein catabolic process
GO:2000058	1.117	2	0.312516	0.990115	2	3	3	regulation of protein ubiquitination involved in ubiquitin-dependent protein catabolic process
GO:0097472	4.611	6	0.312863	0.990115	6	11	14	cyclin-dependent protein kinase activity
GO:0004693	4.611	6	0.312863	0.990115	6	11	14	cyclin-dependent protein serine/threonine kinase activity
GO:0032182	4.798	6	0.313304	0.990115	6	10	17	small conjugating protein binding
GO:0043130	4.798	6	0.313304	0.990115	6	10	10	ubiquitin binding
GO:0001784	0.314	1	0.313556	0.990115	1	1	1	phosphotyrosine binding
GO:0045309	0.314	1	0.313556	0.990115	1	1	1	protein phosphorylated amino acid binding
GO:0035082	3.802	5	0.313647	0.990115	5	9	17	axoneme assembly
GO:0005827	0.333	1	0.313869	0.990115	1	2	2	polar microtubule
GO:0035263	2.841	4	0.313929	0.990115	4	5	5	genital disc sexually dimorphic development
GO:0007385	3.425	5	0.314003	0.990115	5	7	7	specification of segmental identity, abdomen
GO:0007605	23.861	26	0.314021	0.990115	26	52	61	sensory perception of sound
GO:0042438	1.13	2	0.314179	0.990115	2	2	4	melanin biosynthetic process
GO:0006583	1.13	2	0.314179	0.990115	2	2	4	melanin biosynthetic process from tyrosine
GO:0030141	2.03	3	0.314379	0.990115	3	4	5	secretory granule
GO:0006491	2.03	3	0.315035	0.990115	3	4	4	N-glycan processing
GO:0004326	0.315	1	0.315097	0.990115	1	1	4	tetrahydrofolylpolyglutamate synthase activity
GO:0046901	0.315	1	0.315097	0.990115	1	1	1	tetrahydrofolylpolyglutamate biosynthetic process
GO:0046900	0.315	1	0.315097	0.990115	1	1	1	tetrahydrofolylpolyglutamate metabolic process
GO:0050779	0.315	1	0.315348	0.990115	1	1	1	RNA destabilization
GO:0061157	0.315	1	0.315348	0.990115	1	1	1	mRNA destabilization
GO:0061158	0.315	1	0.315348	0.990115	1	1	1	3'-UTR-mediated mRNA destabilization
GO:0035561	1.135	2	0.315506	0.990115	2	3	3	regulation of chromatin binding
GO:0004396	1.721	3	0.315561	0.990115	3	4	4	hexokinase activity
GO:0017075	0.316	1	0.315802	0.990115	1	1	1	syntaxin-1 binding
GO:0016406	2.036	3	0.315804	0.990115	3	4	6	carnitine O-acyltransferase activity
GO:0031440	2.035	3	0.315902	0.990115	3	4	9	regulation of mRNA 3'-end processing
GO:0006541	2.819	4	0.315908	0.990115	4	7	8	glutamine metabolic process
GO:0022610	77.941	82	0.316131	0.990115	82	174	224	biological adhesion
GO:0007155	77.941	82	0.316131	0.990115	82	174	209	cell adhesion
GO:0008251	0.316	1	0.316211	0.990115	1	1	1	tRNA-specific adenosine deaminase activity
GO:0070973	0.316	1	0.31644	0.990115	1	1	1	protein localization to endoplasmic reticulum exit site
GO:0070972	0.316	1	0.31644	0.990115	1	1	1	protein localization to endoplasmic reticulum
GO:0060562	14.172	16	0.316699	0.990115	16	31	44	epithelial tube morphogenesis
GO:0030162	20.805	23	0.31699	0.990115	23	48	66	regulation of proteolysis
GO:0010647	85.446	89	0.317015	0.990115	89	192	226	positive regulation of cell communication
GO:0072503	6.686	8	0.317093	0.990115	8	15	18	cellular divalent inorganic cation homeostasis
GO:0035126	5.669	7	0.317497	0.990115	7	13	14	post-embryonic genitalia morphogenesis
GO:0048805	5.669	7	0.317497	0.990115	7	13	14	imaginal disc-derived genitalia morphogenesis
GO:0048803	5.669	7	0.317497	0.990115	7	13	14	imaginal disc-derived male genitalia morphogenesis
GO:0019900	16.048	18	0.317512	0.990115	18	35	42	kinase binding
GO:2000300	1.138	2	0.317862	0.990115	2	3	3	regulation of synaptic vesicle exocytosis
GO:0035242	1.136	2	0.318125	0.990115	2	2	2	protein-arginine omega-N asymmetric methyltransferase activity
GO:0035241	1.136	2	0.318125	0.990115	2	2	2	protein-arginine omega-N monomethyltransferase activity
GO:0008469	1.136	2	0.318125	0.990115	2	2	3	histone-arginine N-methyltransferase activity
GO:0036440	1.14	2	0.318473	0.990115	2	2	2	citrate synthase activity
GO:0004108	1.14	2	0.318473	0.990115	2	2	2	citrate (Si)-synthase activity
GO:0006964	4.703	6	0.318534	0.990115	6	11	11	positive regulation of biosynthetic process of antibacterial peptides active against Gram-negative bacteria
GO:0061353	1.802	3	0.318561	0.990115	3	3	3	BMP signaling pathway involved in Malpighian tubule cell chemotaxis
GO:0046883	2.045	3	0.318563	0.990115	3	4	4	regulation of hormone secretion
GO:0040008	92.27	96	0.318615	0.990115	96	203	249	regulation of growth
GO:0016903	14.211	16	0.318617	0.990115	16	32	48	oxidoreductase activity, acting on the aldehyde or oxo group of donors
GO:0061505	1.137	2	0.318678	0.990115	2	3	3	DNA topoisomerase II activity
GO:0003918	1.137	2	0.318678	0.990115	2	3	3	DNA topoisomerase type II (ATP-hydrolyzing) activity
GO:0009062	9.488	11	0.318836	0.990115	11	24	27	fatty acid catabolic process
GO:0016765	20.058	23	0.318888	0.990115	23	45	64	transferase activity, transferring alkyl or aryl (other than methyl) groups
GO:0006839	19.713	22	0.318945	0.990115	22	41	60	mitochondrial transport
GO:0018023	2.053	3	0.318947	0.990115	3	4	4	peptidyl-lysine trimethylation
GO:0006732	24.94	27	0.319077	0.990115	27	56	66	coenzyme metabolic process
GO:0047499	0.737	2	0.319269	0.990115	2	2	2	calcium-independent phospholipase A2 activity
GO:0051057	9.324	11	0.319365	0.990115	11	24	30	positive regulation of small GTPase mediated signal transduction
GO:0046579	9.324	11	0.319365	0.990115	11	24	30	positive regulation of Ras protein signal transduction
GO:0071901	2.86	4	0.319576	0.990115	4	6	7	negative regulation of protein serine/threonine kinase activity
GO:0017069	2.932	4	0.319618	0.990115	4	8	20	snRNA binding
GO:1901070	2.951	4	0.319719	0.990115	4	6	6	guanosine-containing compound biosynthetic process
GO:0016546	0.32	1	0.3198	0.990115	1	1	1	male courtship behavior, proboscis-mediated licking
GO:0007192	0.32	1	0.3198	0.990115	1	1	1	adenylate cyclase-activating serotonin receptor signaling pathway
GO:0008623	2.042	3	0.320022	0.990115	3	5	5	CHRAC
GO:0006220	6.609	8	0.320676	0.990115	8	13	14	pyrimidine nucleotide metabolic process
GO:0071407	14.36	16	0.320832	0.990115	16	35	51	cellular response to organic cyclic compound
GO:0070593	2.015	3	0.32101	0.990115	3	7	8	dendrite self-avoidance
GO:0060288	1.977	3	0.32109	0.990115	3	4	5	formation of a compartment boundary
GO:0035234	4.761	6	0.321144	0.990115	6	12	12	ectopic germ cell programmed cell death
GO:0071203	2.899	4	0.321275	0.990115	4	6	6	WASH complex
GO:0008453	1.151	2	0.321278	0.990115	2	3	3	alanine-glyoxylate transaminase activity
GO:0044822	69.296	73	0.321829	0.990115	73	159	205	poly(A) RNA binding
GO:0042254	8.47	10	0.321877	0.990115	10	21	25	ribosome biogenesis
GO:0005773	11.43	13	0.321927	0.990115	13	25	36	vacuole
GO:0035022	0.322	1	0.322007	0.990115	1	1	2	positive regulation of Rac protein signal transduction
GO:0035020	0.322	1	0.322007	0.990115	1	1	3	regulation of Rac protein signal transduction
GO:0060086	1.149	2	0.322447	0.990115	2	2	2	circadian temperature homeostasis
GO:0001659	1.149	2	0.322447	0.990115	2	2	2	temperature homeostasis
GO:0007035	2.011	3	0.322598	0.990115	3	4	4	vacuolar acidification
GO:0048567	1.152	2	0.322705	0.990115	2	3	8	ectodermal digestive tract morphogenesis
GO:0043248	1.077	2	0.322812	0.990115	2	3	3	proteasome assembly
GO:0034501	2.969	4	0.322924	0.990115	4	6	7	protein localization to kinetochore
GO:0006940	1.144	2	0.32298	0.990115	2	2	2	regulation of smooth muscle contraction
GO:0015301	3.753	5	0.323024	0.990115	5	8	10	anion:anion antiporter activity
GO:0008645	1.142	2	0.323122	0.990115	2	2	2	hexose transport
GO:0004068	0.323	1	0.3232	0.990115	1	1	1	aspartate 1-decarboxylase activity
GO:0019860	0.323	1	0.3232	0.990115	1	1	1	uracil metabolic process
GO:0006212	0.323	1	0.3232	0.990115	1	1	1	uracil catabolic process
GO:0019483	0.323	1	0.3232	0.990115	1	1	1	beta-alanine biosynthetic process
GO:0019482	0.323	1	0.3232	0.990115	1	1	1	beta-alanine metabolic process
GO:0046983	97.769	102	0.323888	0.990115	102	215	333	protein dimerization activity
GO:0031395	1.143	2	0.323907	0.990115	2	2	2	bursicon neuropeptide hormone complex
GO:0016796	12.388	14	0.324061	0.990115	14	26	26	exonuclease activity, active with either ribo- or deoxyribonucleic acids and producing 5'-phosphomonoesters
GO:0051124	14.28	16	0.32414	0.990115	16	29	32	synaptic growth at neuromuscular junction
GO:0051503	1.678	3	0.32419	0.990115	3	3	3	adenine nucleotide transport
GO:0022417	0.325	1	0.324718	0.990115	1	1	1	protein maturation by protein folding
GO:0009057	88.551	92	0.325015	0.990115	92	202	244	macromolecule catabolic process
GO:0007088	22.84	25	0.325138	0.990115	25	53	64	regulation of mitosis
GO:0008509	73.23	77	0.325453	0.990115	77	159	184	anion transmembrane transporter activity
GO:0005543	31.719	34	0.325505	0.990115	34	70	80	phospholipid binding
GO:1901657	47.333	50	0.325646	0.990115	50	104	135	glycosyl compound metabolic process
GO:0061024	47.394	50	0.325733	0.990115	50	106	120	membrane organization
GO:0071459	1.15	2	0.325771	0.990115	2	2	2	protein localization to chromosome, centromeric region
GO:0009607	88.882	93	0.326089	0.990115	93	201	295	response to biotic stimulus
GO:0005760	0.657	2	0.326954	0.990115	2	2	2	gamma DNA polymerase complex
GO:0015299	2.89	4	0.327203	0.990115	4	7	8	solute:hydrogen antiporter activity
GO:0008593	40.488	43	0.327234	0.990115	43	88	99	regulation of Notch signaling pathway
GO:0070003	8.44	10	0.327395	0.990115	10	19	28	threonine-type peptidase activity
GO:0004298	8.44	10	0.327395	0.990115	10	19	28	threonine-type endopeptidase activity
GO:0005850	2.051	3	0.327501	0.990115	3	5	5	eukaryotic translation initiation factor 2 complex
GO:0051457	1.148	2	0.327794	0.990115	2	2	2	maintenance of protein location in nucleus
GO:0010563	15.221	17	0.328033	0.990115	17	35	43	negative regulation of phosphorus metabolic process
GO:0045936	15.221	17	0.328033	0.990115	17	35	43	negative regulation of phosphate metabolic process
GO:0045785	3.935	5	0.328224	0.990115	5	8	10	positive regulation of cell adhesion
GO:0007541	2.059	3	0.328827	0.990115	3	4	6	sex determination, primary response to X:A ratio
GO:0004856	1.153	2	0.328996	0.990115	2	2	2	xylulokinase activity
GO:0030866	9.511	11	0.329368	0.990115	11	21	24	cortical actin cytoskeleton organization
GO:0046843	17.308	19	0.329607	0.990115	19	35	52	dorsal appendage formation
GO:0005088	18.165	20	0.329655	0.990115	20	44	50	Ras guanyl-nucleotide exchange factor activity
GO:0006450	0.33	1	0.329741	0.990115	1	1	1	regulation of translational fidelity
GO:0001919	0.33	1	0.329813	0.990115	1	1	1	regulation of receptor recycling
GO:0032439	0.33	1	0.329813	0.990115	1	1	1	endosome localization
GO:0071986	0.33	1	0.329813	0.990115	1	1	1	Ragulator complex
GO:0008317	1.155	2	0.330005	0.990115	2	2	2	gurken receptor binding
GO:0048589	59.046	62	0.330041	0.990115	62	124	151	developmental growth
GO:0000026	0.33	1	0.33026	0.990115	1	1	1	alpha-1,2-mannosyltransferase activity
GO:0004450	0.33	1	0.330318	0.990115	1	1	1	isocitrate dehydrogenase (NADP+) activity
GO:0006102	0.33	1	0.330318	0.990115	1	1	1	isocitrate metabolic process
GO:0006097	0.33	1	0.330318	0.990115	1	1	1	glyoxylate cycle
GO:0015780	2.063	3	0.330428	0.990115	3	4	4	nucleotide-sugar transport
GO:1990023	1.173	2	0.331206	0.990115	2	3	3	mitotic spindle midzone
GO:0031473	0.332	1	0.331702	0.990115	1	1	1	myosin III binding
GO:0015295	3.836	5	0.331861	0.990115	5	8	11	solute:hydrogen symporter activity
GO:0009451	15.363	17	0.332544	0.990115	17	35	51	RNA modification
GO:0009220	3.852	5	0.332592	0.990115	5	8	9	pyrimidine ribonucleotide biosynthetic process
GO:0007010	179.03	184	0.332675	0.990115	184	402	495	cytoskeleton organization
GO:0043409	7.583	9	0.332727	0.990115	9	17	21	negative regulation of MAPK cascade
GO:0031333	2.967	4	0.332927	0.990115	4	6	8	negative regulation of protein complex assembly
GO:0032272	2.967	4	0.332927	0.990115	4	6	8	negative regulation of protein polymerization
GO:2000272	1.174	2	0.333378	0.990115	2	3	3	negative regulation of receptor activity
GO:0007175	1.174	2	0.333378	0.990115	2	3	3	negative regulation of epidermal growth factor-activated receptor activity
GO:0006887	14.254	16	0.333384	0.990115	16	31	41	exocytosis
GO:0006221	4.816	6	0.333639	0.990115	6	10	11	pyrimidine nucleotide biosynthetic process
GO:0008052	3.827	5	0.334453	0.990115	5	7	8	sensory organ boundary specification
GO:0019216	6.733	8	0.334789	0.990115	8	14	16	regulation of lipid metabolic process
GO:0004103	1.163	2	0.335233	0.990115	2	2	2	choline kinase activity
GO:0004305	1.163	2	0.335233	0.990115	2	2	2	ethanolamine kinase activity
GO:0004058	0.508	1	0.335261	0.990115	1	3	4	aromatic-L-amino-acid decarboxylase activity
GO:0005622	40.721	43	0.33531	0.990115	43	94	109	intracellular
GO:0016045	1.219	2	0.335372	0.990115	2	4	5	detection of bacterium
GO:0098543	1.219	2	0.335372	0.990115	2	4	5	detection of other organism
GO:0009305	1.167	2	0.335784	0.990115	2	2	2	protein biotinylation
GO:0071110	1.167	2	0.335784	0.990115	2	2	2	histone biotinylation
GO:0018054	1.167	2	0.335784	0.990115	2	2	2	peptidyl-lysine biotinylation
GO:0051952	0.336	1	0.336155	0.990115	1	1	1	regulation of amine transport
GO:0014059	0.336	1	0.336155	0.990115	1	1	1	regulation of dopamine secretion
GO:0050433	0.336	1	0.336155	0.990115	1	1	1	regulation of catecholamine secretion
GO:0030382	2.965	4	0.336216	0.990115	4	6	7	sperm mitochondrion organization
GO:0046822	13.433	15	0.336551	0.990115	15	32	42	regulation of nucleocytoplasmic transport
GO:0035042	2.077	3	0.336628	0.990115	3	4	4	fertilization, exchange of chromosomal proteins
GO:0031624	1.173	2	0.336658	0.990115	2	3	3	ubiquitin conjugating enzyme binding
GO:0044390	1.173	2	0.336658	0.990115	2	3	3	small protein conjugating enzyme binding
GO:0031418	7.334	9	0.336665	0.990115	9	15	33	L-ascorbic acid binding
GO:0031545	7.246	10	0.336723	0.990115	10	15	35	peptidyl-proline 4-dioxygenase activity
GO:0031543	7.246	10	0.336723	0.990115	10	15	35	peptidyl-proline dioxygenase activity
GO:0005692	1.18	2	0.336827	0.990115	2	3	3	U11 snRNP
GO:2000378	0.337	1	0.337	0.990115	1	1	1	negative regulation of reactive oxygen species metabolic process
GO:0042595	2.079	3	0.337098	0.990115	3	5	7	behavioral response to starvation
GO:0018401	4.892	7	0.337217	0.990115	7	10	20	peptidyl-proline hydroxylation to 4-hydroxy-L-proline
GO:0019511	4.892	7	0.337217	0.990115	7	10	20	peptidyl-proline hydroxylation
GO:0019471	4.892	7	0.337217	0.990115	7	10	20	4-hydroxyproline metabolic process
GO:0004852	1.168	2	0.337495	0.990115	2	2	2	uroporphyrinogen-III synthase activity
GO:0016215	3.678	5	0.337668	0.990115	5	7	10	acyl-CoA desaturase activity
GO:0010948	44.799	47	0.337931	0.990115	47	100	113	negative regulation of cell cycle process
GO:2000289	1.17	2	0.338148	0.990115	2	2	4	regulation of photoreceptor cell axon guidance
GO:0005873	1.179	2	0.338852	0.990115	2	3	3	plus-end kinesin complex
GO:0042176	12.407	14	0.339174	0.990115	14	27	28	regulation of protein catabolic process
GO:0051496	1.182	2	0.339643	0.990115	2	3	3	positive regulation of stress fiber assembly
GO:0032233	1.182	2	0.339643	0.990115	2	3	3	positive regulation of actin filament bundle assembly
GO:0030139	5.753	7	0.339805	0.990115	7	13	16	endocytic vesicle
GO:0045471	25.017	27	0.339944	0.990115	27	56	77	response to ethanol
GO:0016798	34.427	37	0.340569	0.990115	37	79	114	hydrolase activity, acting on glycosyl bonds
GO:0001883	300.808	307	0.340631	0.990115	307	674	821	purine nucleoside binding
GO:0032555	300.808	307	0.340631	0.990115	307	674	821	purine ribonucleotide binding
GO:0032550	300.808	307	0.340631	0.990115	307	674	821	purine ribonucleoside binding
GO:0008407	20.112	22	0.341103	0.990115	22	41	50	chaeta morphogenesis
GO:0051247	34.794	37	0.341238	0.990115	37	75	91	positive regulation of protein metabolic process
GO:0001710	2.105	3	0.341422	0.990115	3	5	7	mesodermal cell fate commitment
GO:0060795	2.105	3	0.341422	0.990115	3	5	7	cell fate commitment involved in formation of primary germ layer
GO:0045132	19.186	21	0.341464	0.990115	21	45	96	meiotic chromosome segregation
GO:0048490	1.198	2	0.341584	0.990115	2	3	3	anterograde synaptic vesicle transport
GO:0044429	139.921	144	0.341745	0.990115	144	312	424	mitochondrial part
GO:0005665	4.853	6	0.34215	0.990115	6	10	13	DNA-directed RNA polymerase II, core complex
GO:0033013	5.815	7	0.342429	0.990115	7	13	15	tetrapyrrole metabolic process
GO:0060857	4.906	6	0.342561	0.990115	6	14	14	establishment of glial blood-brain barrier
GO:0000712	2.094	3	0.342811	0.990115	3	6	6	resolution of meiotic recombination intermediates
GO:0007378	3.021	4	0.342843	0.990115	4	6	6	amnioserosa formation
GO:0020037	42.241	45	0.342894	0.990115	45	94	135	heme binding
GO:0016783	1.203	2	0.342988	0.990115	2	4	6	sulfurtransferase activity
GO:0043704	3.951	5	0.343012	0.990115	5	8	12	photoreceptor cell fate specification
GO:0045475	22.99	25	0.343025	0.990115	25	50	58	locomotor rhythm
GO:0070252	6.491	8	0.343671	0.990115	8	15	18	actin-mediated cell contraction
GO:0010992	0.344	1	0.344228	0.990115	1	1	1	ubiquitin homeostasis
GO:0043138	1.2	2	0.344425	0.990115	2	3	3	3'-5' DNA helicase activity
GO:0043140	1.2	2	0.344425	0.990115	2	3	3	ATP-dependent 3'-5' DNA helicase activity
GO:0009743	4.919	6	0.344625	0.990115	6	12	13	response to carbohydrate
GO:0046135	2.47	4	0.345349	0.990115	4	4	4	pyrimidine nucleoside catabolic process
GO:0046133	2.47	4	0.345349	0.990115	4	4	4	pyrimidine ribonucleoside catabolic process
GO:0003777	17.351	19	0.345743	0.990115	19	39	59	microtubule motor activity
GO:0044295	2.111	3	0.345838	0.990115	3	5	5	axonal growth cone
GO:0006451	0.38	1	0.34619	0.990115	1	2	4	translational readthrough
GO:1902075	0.346	1	0.346425	0.990115	1	1	1	cellular response to salt
GO:1902074	0.346	1	0.346425	0.990115	1	1	1	response to salt
GO:0019866	22.023	24	0.346503	0.990115	24	52	61	organelle inner membrane
GO:0000184	4.882	6	0.346708	0.990115	6	11	13	nuclear-transcribed mRNA catabolic process, nonsense-mediated decay
GO:0045664	38.574	41	0.347158	0.990115	41	85	105	regulation of neuron differentiation
GO:0007169	45.348	48	0.347362	0.990115	48	103	120	transmembrane receptor protein tyrosine kinase signaling pathway
GO:0051291	1.218	2	0.347385	0.990115	2	3	3	protein heterooligomerization
GO:0035639	300.094	306	0.347636	0.990115	306	672	819	purine ribonucleoside triphosphate binding
GO:0004663	1.949	3	0.347704	0.990115	3	4	4	Rab geranylgeranyltransferase activity
GO:0042180	15.27	19	0.347849	0.990115	19	33	40	cellular ketone metabolic process
GO:0016757	60.875	64	0.348587	0.990115	64	132	175	transferase activity, transferring glycosyl groups
GO:0007600	117.705	122	0.348607	0.990115	122	256	345	sensory perception
GO:0030001	58.097	61	0.348865	0.990115	61	132	155	metal ion transport
GO:0004596	1.199	2	0.349319	0.990115	2	3	3	peptide alpha-N-acetyltransferase activity
GO:0030882	1.187	2	0.349345	0.990115	2	2	3	lipid antigen binding
GO:0070891	1.187	2	0.349345	0.990115	2	2	3	lipoteichoic acid binding
GO:0012502	2.942	4	0.349524	0.990115	4	8	11	induction of programmed cell death
GO:0035081	2.942	4	0.349524	0.990115	4	8	11	induction of programmed cell death by hormones
GO:0035078	2.942	4	0.349524	0.990115	4	8	11	induction of programmed cell death by ecdysone
GO:0035072	2.942	4	0.349524	0.990115	4	8	11	ecdysone-mediated induction of salivary gland cell autophagic cell death
GO:0008543	2.987	4	0.34965	0.990115	4	8	12	fibroblast growth factor receptor signaling pathway
GO:0071774	2.987	4	0.34965	0.990115	4	8	12	response to fibroblast growth factor
GO:0044344	2.987	4	0.34965	0.990115	4	8	12	cellular response to fibroblast growth factor stimulus
GO:0035265	9.614	11	0.349975	0.990115	11	21	29	organ growth
GO:0042065	3.049	4	0.350038	0.990115	4	6	8	glial cell growth
GO:0048935	3.883	5	0.350391	0.990115	5	8	8	peripheral nervous system neuron development
GO:0005703	11.545	13	0.3504	0.990115	13	25	38	polytene chromosome puff
GO:0042734	2.124	3	0.35041	0.990115	3	5	6	presynaptic membrane
GO:0032806	4.894	6	0.35043	0.990115	6	12	12	carboxy-terminal domain protein kinase complex
GO:0004427	0.35	1	0.350445	0.990115	1	1	1	inorganic diphosphatase activity
GO:0051445	4.942	6	0.350815	0.990115	6	11	12	regulation of meiotic cell cycle
GO:0002164	13.623	15	0.351237	0.990115	15	30	35	larval development
GO:0016667	14.107	16	0.35133	0.990115	16	35	45	oxidoreductase activity, acting on a sulfur group of donors
GO:0004864	2.121	3	0.351917	0.990115	3	5	10	protein phosphatase inhibitor activity
GO:0008420	0.352	1	0.351984	0.990115	1	1	2	CTD phosphatase activity
GO:0008265	1.191	2	0.352245	0.990115	2	2	4	Mo-molybdopterin cofactor sulfurase activity
GO:0072595	2.124	3	0.352395	0.990115	3	5	5	maintenance of protein localization in organelle
GO:0034367	3.06	4	0.352699	0.990115	4	7	7	macromolecular complex remodeling
GO:0001112	3.06	4	0.352699	0.990115	4	7	7	DNA-templated transcriptional open complex formation
GO:0001113	3.06	4	0.352699	0.990115	4	7	7	transcriptional open complex formation at RNA polymerase II promoter
GO:0001120	3.06	4	0.352699	0.990115	4	7	7	protein-DNA complex remodeling
GO:0014812	0.725	2	0.352765	0.990115	2	2	2	muscle cell migration
GO:0051451	0.725	2	0.352765	0.990115	2	2	2	myoblast migration
GO:0017127	0.353	1	0.353208	0.990115	1	1	1	cholesterol transporter activity
GO:0015248	0.353	1	0.353208	0.990115	1	1	1	sterol transporter activity
GO:0015485	0.353	1	0.353208	0.990115	1	1	2	cholesterol binding
GO:0035220	33.948	36	0.353706	0.990115	36	71	88	wing disc development
GO:0003729	68.88	72	0.353847	0.990115	72	158	204	mRNA binding
GO:1901605	36.635	39	0.353849	0.990115	39	80	109	alpha-amino acid metabolic process
GO:0050916	4.69	8	0.354266	0.990115	8	12	13	sensory perception of sweet taste
GO:0007419	17.314	19	0.354461	0.990115	19	35	38	ventral cord development
GO:0005085	23.175	25	0.35457	0.990115	25	55	66	guanyl-nucleotide exchange factor activity
GO:0016849	9.462	11	0.354612	0.990115	11	21	32	phosphorus-oxygen lyase activity
GO:0030151	1.118	2	0.354862	0.990115	2	2	4	molybdenum ion binding
GO:0019992	9.588	11	0.355245	0.990115	11	22	26	diacylglycerol binding
GO:0035507	0.355	1	0.355295	0.990115	1	1	1	regulation of myosin-light-chain-phosphatase activity
GO:0035509	0.355	1	0.355295	0.990115	1	1	1	negative regulation of myosin-light-chain-phosphatase activity
GO:0005700	44.842	47	0.355415	0.990115	47	100	124	polytene chromosome
GO:0017076	306.311	312	0.355849	0.990115	312	686	834	purine nucleotide binding
GO:0006457	39.732	42	0.355945	0.990115	42	91	110	protein folding
GO:0019941	50.57	53	0.35599	0.990115	53	113	142	modification-dependent protein catabolic process
GO:0043632	50.57	53	0.35599	0.990115	53	113	142	modification-dependent macromolecule catabolic process
GO:0090224	5.781	7	0.356386	0.990115	7	13	20	regulation of spindle organization
GO:0048609	153.729	157	0.356595	0.990115	157	335	603	multicellular organismal reproductive process
GO:0015035	7.626	9	0.356933	0.990115	9	19	22	protein disulfide oxidoreductase activity
GO:0000177	4.02	5	0.3573	0.990115	5	8	8	cytoplasmic exosome (RNase complex)
GO:0005742	1.233	2	0.357712	0.990115	2	4	7	mitochondrial outer membrane translocase complex
GO:0046084	0.358	1	0.357755	0.990115	1	1	1	adenine biosynthetic process
GO:0046083	0.358	1	0.357755	0.990115	1	1	1	adenine metabolic process
GO:0006168	0.358	1	0.357755	0.990115	1	1	1	adenine salvage
GO:0003999	0.358	1	0.357755	0.990115	1	1	1	adenine phosphoribosyltransferase activity
GO:0043096	0.358	1	0.357755	0.990115	1	1	1	purine nucleobase salvage
GO:0043687	1.218	2	0.357808	0.990115	2	3	3	post-translational protein modification
GO:0007516	3.073	4	0.357875	0.990115	4	6	7	hemocyte development
GO:0032873	5.787	7	0.358168	0.990115	7	13	16	negative regulation of stress-activated MAPK cascade
GO:0046329	5.787	7	0.358168	0.990115	7	13	16	negative regulation of JNK cascade
GO:0070303	5.787	7	0.358168	0.990115	7	13	16	negative regulation of stress-activated protein kinase signaling cascade
GO:0055037	10.611	12	0.358281	0.990115	12	25	25	recycling endosome
GO:0005104	1.025	2	0.358426	0.990115	2	3	3	fibroblast growth factor receptor binding
GO:0004736	0.359	1	0.358644	0.990115	1	1	1	pyruvate carboxylase activity
GO:0007029	4.913	6	0.358875	0.990115	6	10	10	endoplasmic reticulum organization
GO:0019213	4.904	6	0.359031	0.990115	6	11	11	deacetylase activity
GO:0035239	33.99	36	0.359112	0.990115	36	75	93	tube morphogenesis
GO:0015079	20.301	22	0.359815	0.990115	22	43	49	potassium ion transmembrane transporter activity
GO:0016201	4.939	6	0.360077	0.990115	6	10	11	synaptic target inhibition
GO:0045747	14.578	16	0.360141	0.990115	16	32	37	positive regulation of Notch signaling pathway
GO:0051438	2.078	3	0.360227	0.990115	3	5	6	regulation of ubiquitin-protein ligase activity
GO:0010092	2.145	3	0.360274	0.990115	3	4	4	specification of organ identity
[truncated: 5,192 more rows]

## Sheet: ModPhEA Results 10kb
Flybase ID	Phenotype Category Name	Genes Near top SNPs with Term	Genes in Rest of Genome with Term	P-value	Adjusted p-value	Bonferroni corrected p-value																	Flybase ID	Phenotype Category Name	Genes Near top SNPs with Term	Genes in Rest of Genome with Term	P-value	Adjusted p-value	Bonferroni corrected p-value
[truncated: 3 more rows]

[truncated: 6 more sheets: ModPhEA Results 1Mb, lncRNAs 10kb top SNPs, lncRNAs 1Mb top SNPs, Overlaps with Veltsos et al., DE Gene sets 10kb, Overlaps with Veltsos et al., DE Gene sets 1Mb, TF binding motifs]
